# Supplementary material for: {4-[(2,4-Dichloro­benzo­yloxy)meth­yl]-1-phenyl-1H-1,2,3-triazol-5-yl}methyl 2,4-dichloro­benzoate
Source: Acta Crystallogr Sect E Struct Rep Online. 2011 Sep 14;67(Pt 10):o2590. doi: 10.1107/S1600536811035550 (PMC3201422; doi:10.1107/S1600536811035550)
Supplement: Supplementary file 1 [file e-67-o2590-sup1.cif]

##############################################################################
#                                                                            #
# This CIF contains the data in a paper accepted for publication in          #
# Acta Crystallographica Section E. It conforms to the requirements of       #
# Notes for Authors for Acta Crystallographica Section E, and has been       #
# peer reviewed under the auspices of the IUCr Commission on Journals.       #
#                                                                            #
# Full details of the Crystallographic Information File format               #
# are given in the paper "The Crystallographic Information File (CIF):       #
# a New Standard Archive File for Crystallography" by S. R. Hall, F. H.      #
# Allen and I. D. Brown [Acta Cryst. (1991), A47, 655-685].                  #
#                                                                            #
# The current version of the core CIF dictionary is obtainable from          #
# ftp://ftp.iucr.org/pub/cif_core.dic.                                       #
#                                                                            #
# Software is freely available for graphical display of the structure(s)     #
# in this CIF. For information consult the CIF software page                 #
# http://www.iucr.org/resources/cif/software.                                #
#                                                                            #
# This file may be used for bona fide research purposes within the           #
# scientific community so long as proper attribution is given to the journal # 
# article from which it was obtained.                                        #
#                                                                            #
##############################################################################
data_I
_audit_creation_method     SHELXL-97
_chemical_name_systematic
;
{4-[(2,4-Dichlorobenzoyloxy)methyl]-1-phenyl-1<i>H</i>-
1,2,3-triazol-5-yl}methyl 2,4-dichlorobenzoate
;
_chemical_name_common     dichlatazol
_chemical_formula_moiety     'C24 H15 Cl4 N3 O4'
_chemical_formula_sum     'C24 H15 Cl4 N3 O4'
_chemical_formula_iupac     'C24 H15 Cl4 N3 O4'
_chemical_formula_weight     551.19
_chemical_melting_point     ?
_symmetry_cell_setting     monoclinic
_symmetry_space_group_name_H-M     'P 21/n'
_symmetry_space_group_name_Hall     '-P 2yn'
loop_
    _symmetry_equiv_pos_as_xyz
    'x, y, z'
    '-x+1/2, y+1/2, -z+1/2'
    '-x, -y, -z'
    'x-1/2, -y-1/2, z-1/2'
_cell_length_a     8.908(5)
_cell_length_b     19.567(5)
_cell_length_c     13.908(5)
_cell_angle_alpha     90.000
_cell_angle_beta     104.010(5)
_cell_angle_gamma     90.000
_cell_volume     2352.1(17)
_cell_formula_units_Z     4
_cell_measurement_reflns_used     6999
_cell_measurement_theta_min     3.2718
_cell_measurement_theta_max     67.0328
_cell_measurement_temperature     293(2)
_exptl_crystal_description     'prismatic'
_exptl_crystal_colour     'colourless'
_exptl_crystal_size_max     0.6
_exptl_crystal_size_mid     0.4
_exptl_crystal_size_min     0.3
_exptl_crystal_density_diffrn     1.557
_exptl_crystal_density_meas     ?
_exptl_crystal_density_method     'not measured'
_exptl_crystal_F_000     1120
_exptl_absorpt_coefficient_mu     4.908
_exptl_absorpt_correction_type     multi-scan
_exptl_absorpt_process_details     '(CrysAlis PRO; Oxford Diffraction, 2009)'
_exptl_absorpt_correction_T_min     0.050
_exptl_absorpt_correction_T_max     0.229
_exptl_special_details
;
;
_diffrn_ambient_temperature     293(2)
_diffrn_radiation_type     CuK\a
_diffrn_radiation_wavelength     1.54184
_diffrn_radiation_source     'fine-focus sealed tube'
_diffrn_radiation_monochromator     graphite
_diffrn_measurement_device_type     'Oxford Xcalibur Ruby'
_diffrn_measurement_method     \w
_diffrn_detector_area_resol_mean     10.2576
_diffrn_reflns_number     20081
_diffrn_reflns_av_R_equivalents     0.0353
_diffrn_reflns_av_sigmaI/netI     0.0203
_diffrn_reflns_theta_min     3.98
_diffrn_reflns_theta_max     66.93
_diffrn_reflns_theta_full     66.93
_diffrn_measured_fraction_theta_max     0.999
_diffrn_measured_fraction_theta_full     0.999
_diffrn_reflns_limit_h_min     -9
_diffrn_reflns_limit_h_max     10
_diffrn_reflns_limit_k_min     -23
_diffrn_reflns_limit_k_max     23
_diffrn_reflns_limit_l_min     -16
_diffrn_reflns_limit_l_max     16
_diffrn_standards_number     3
_diffrn_standards_interval_count     200
_diffrn_standards_interval_time     ?
_diffrn_standards_decay_%     ?
_refine_special_details
;
Refinement of <i>F</i>^2^ against ALL reflections. The weighted <i>R</i>-factor
<i>wR</i> and goodness of fit <i>S</i> are based on <i>F</i>^2^, conventional
<i>R</i>-factors <i>R</i> are based on <i>F</i>, with <i>F</i> set to zero for
negative <i>F</i>^2^. The threshold expression of <i>F</i>^2^ >
\s(<i>F</i>^2^) is used only for calculating <i>R</i>-factors(gt) <i>etc</i>.
and is not relevant to the choice of reflections for refinement.
<i>R</i>-factors based on <i>F</i>^2^ are statistically about twice as large
as those based on <i>F</i>, and <i>R</i>- factors based on ALL data will be
even larger.
;
_reflns_number_total     4196
_reflns_number_gt     3370
_reflns_threshold_expression     I>2\s(I)
_refine_ls_structure_factor_coef     Fsqd
_refine_ls_matrix_type     full
_refine_ls_R_factor_all     0.0491
_refine_ls_R_factor_gt     0.0374
_refine_ls_wR_factor_gt     0.1007
_refine_ls_wR_factor_ref     0.1069
_refine_ls_goodness_of_fit_ref     1.024
_refine_ls_restrained_S_all     1.024
_refine_ls_number_reflns     4196
_refine_ls_number_parameters     317
_refine_ls_number_restraints     0
_refine_ls_hydrogen_treatment     constr
_refine_ls_weighting_scheme     calc
_refine_ls_weighting_details
         'calc w=1/[\s^2^(Fo^2^)+(0.0642P)^2^+0.6051P] where P=(Fo^2^+2Fc^2^)/3'
_atom_sites_solution_hydrogens     geom
_atom_sites_solution_primary     direct
_atom_sites_solution_secondary     difmap
_refine_ls_shift/su_max     0.001
_refine_ls_shift/su_mean     0.000
_refine_diff_density_max     0.283
_refine_diff_density_min     -0.329
_refine_ls_extinction_method     'SHELXL97 (Sheldrick, 2008)'
_refine_ls_extinction_coef     0.00144(16)
_refine_ls_extinction_expression
                                  'Fc^*^=kFc[1+0.001xFc^2^\l^3^/sin(2\q)]^-1/4^'
loop_
    _atom_type_symbol
    _atom_type_description
    _atom_type_scat_dispersion_real
    _atom_type_scat_dispersion_imag
    _atom_type_scat_source
    'C' 'C' 0.0181 0.0091
                         'International Tables Vol C Tables 4.2.6.8 and 6.1.1.4'
    'H' 'H' 0.0000 0.0000
                         'International Tables Vol C Tables 4.2.6.8 and 6.1.1.4'
    'N' 'N' 0.0311 0.0180
                         'International Tables Vol C Tables 4.2.6.8 and 6.1.1.4'
    'O' 'O' 0.0492 0.0322
                         'International Tables Vol C Tables 4.2.6.8 and 6.1.1.4'
    'Cl' 'Cl' 0.3639 0.7018
                         'International Tables Vol C Tables 4.2.6.8 and 6.1.1.4'
_computing_data_collection     'CrysAlis PRO (Oxford Diffraction, 2009)'
_computing_cell_refinement     'CrysAlis PRO (Oxford Diffraction, 2009)'
_computing_data_reduction     'CrysAlis PRO (Oxford Diffraction, 2009)'
_computing_structure_solution     'SHELXS97 (Sheldrick, 2008)'
_computing_structure_refinement     'SHELXL97 (Sheldrick, 2008)'
_computing_molecular_graphics     'XP (Bruker, 1998)'
_computing_publication_material     'SHELXL97 (Sheldrick, 2008)'
loop_
    _atom_site_type_symbol
    _atom_site_label
    _atom_site_fract_x
    _atom_site_fract_y
    _atom_site_fract_z
    _atom_site_U_iso_or_equiv
    _atom_site_adp_type
    _atom_site_calc_flag
    _atom_site_refinement_flags
    _atom_site_occupancy
    _atom_site_symmetry_multiplicity
    _atom_site_disorder_assembly
    _atom_site_disorder_group
    Cl Cl1 0.10801(9) 0.46153(5) 0.93488(6) 0.0854(3) Uani d . 1 1 . .
    Cl Cl2 0.19070(9) 0.22022(3) 0.77880(5) 0.0670(2) Uani d . 1 1 . .
    Cl Cl3 1.25569(8) 0.07713(3) 0.26450(5) 0.0597(2) Uani d . 1 1 . .
    Cl Cl4 1.01206(10) 0.09158(3) 0.57671(5) 0.0710(2) Uani d . 1 1 . .
    O O1 0.44606(18) 0.34288(7) 0.59759(11) 0.0417(4) Uani d . 1 1 . .
    O O2 0.3595(2) 0.24058(8) 0.62934(13) 0.0562(4) Uani d . 1 1 . .
    O O3 0.98996(17) 0.31279(8) 0.52445(12) 0.0459(4) Uani d . 1 1 . .
    O O4 0.8516(2) 0.22445(9) 0.55843(14) 0.0592(5) Uani d . 1 1 . .
    N N1 0.52546(19) 0.39978(8) 0.40630(12) 0.0363(4) Uani d . 1 1 . .
    N N2 0.6236(2) 0.44090(10) 0.37294(15) 0.0471(5) Uani d . 1 1 . .
    N N3 0.7620(2) 0.42975(9) 0.42858(15) 0.0470(5) Uani d . 1 1 . .
    C C4 0.7548(2) 0.38112(10) 0.49722(15) 0.0391(5) Uani d . 1 1 . .
    C C5 0.6030(2) 0.36183(10) 0.48375(14) 0.0354(4) Uani d . 1 1 . .
    C C6 0.5258(3) 0.30865(10) 0.53193(16) 0.0404(5) Uani d . 1 1 . .
    H H6A 0.4526 0.2829 0.4820 0.048 Uiso calc R 1 1 . .
    H H6B 0.6021 0.2772 0.5692 0.048 Uiso calc R 1 1 . .
    C C7 0.3658(2) 0.30065(10) 0.64358(14) 0.0342(4) Uani d . 1 1 . .
    C C8 0.2928(2) 0.33971(10) 0.71267(14) 0.0344(4) Uani d . 1 1 . .
    C C9 0.3061(3) 0.41067(11) 0.71796(17) 0.0430(5) Uani d . 1 1 . .
    H H9 0.3562 0.4331 0.6757 0.052 Uiso calc R 1 1 . .
    C C10 0.2474(3) 0.44875(13) 0.78378(18) 0.0523(6) Uani d . 1 1 . .
    H H10 0.2567 0.4961 0.7855 0.063 Uiso calc R 1 1 . .
    C C11 0.1748(3) 0.41542(14) 0.84679(17) 0.0529(6) Uani d . 1 1 . .
    C C12 0.1561(3) 0.34554(15) 0.84364(17) 0.0525(6) Uani d . 1 1 . .
    H H12 0.1048 0.3238 0.8859 0.063 Uiso calc R 1 1 . .
    C C13 0.2148(2) 0.30801(12) 0.77651(15) 0.0420(5) Uani d . 1 1 . .
    C C14 0.8976(3) 0.35859(13) 0.56945(18) 0.0502(6) Uani d . 1 1 . .
    H H14B 0.9590 0.3983 0.5957 0.060 Uiso calc R 1 1 . .
    H H14A 0.8696 0.3354 0.6242 0.060 Uiso calc R 1 1 . .
    C C15 0.9516(2) 0.24628(11) 0.52285(15) 0.0405(5) Uani d . 1 1 . .
    C C16 1.0439(2) 0.20499(10) 0.46763(15) 0.0364(4) Uani d . 1 1 . .
    C C17 1.1026(2) 0.23534(11) 0.39367(16) 0.0401(5) Uani d . 1 1 . .
    H H17 1.0943 0.2824 0.3850 0.048 Uiso calc R 1 1 . .
    C C18 1.1725(3) 0.19760(11) 0.33304(16) 0.0422(5) Uani d . 1 1 . .
    H H18 1.2107 0.2188 0.2841 0.051 Uiso calc R 1 1 . .
    C C19 1.1847(2) 0.12779(11) 0.34625(16) 0.0413(5) Uani d . 1 1 . .
    C C20 1.1354(3) 0.09624(11) 0.42153(17) 0.0460(5) Uani d . 1 1 . .
    H H20 1.1486 0.0494 0.4316 0.055 Uiso calc R 1 1 . .
    C C21 1.0662(3) 0.13477(11) 0.48190(16) 0.0421(5) Uani d . 1 1 . .
    C C22 0.3629(2) 0.40125(10) 0.35910(15) 0.0372(5) Uani d . 1 1 . .
    C C23 0.2613(3) 0.43117(11) 0.40706(18) 0.0468(5) Uani d . 1 1 . .
    H H23 0.2967 0.4500 0.4699 0.056 Uiso calc R 1 1 . .
    C C24 0.1058(3) 0.43268(13) 0.3600(2) 0.0605(7) Uani d . 1 1 . .
    H H24 0.0357 0.4525 0.3914 0.073 Uiso calc R 1 1 . .
    C C25 0.0543(3) 0.40524(14) 0.2673(3) 0.0658(8) Uani d . 1 1 . .
    H H25 -0.0507 0.4062 0.2365 0.079 Uiso calc R 1 1 . .
    C C26 0.1570(3) 0.37622(14) 0.2194(2) 0.0636(7) Uani d . 1 1 . .
    H H26 0.1213 0.3583 0.1561 0.076 Uiso calc R 1 1 . .
    C C27 0.3123(3) 0.37379(12) 0.26507(17) 0.0487(5) Uani d . 1 1 . .
    H H27 0.3821 0.3540 0.2333 0.058 Uiso calc R 1 1 . .
loop_
    _atom_site_aniso_label
    _atom_site_aniso_U_11
    _atom_site_aniso_U_22
    _atom_site_aniso_U_33
    _atom_site_aniso_U_12
    _atom_site_aniso_U_13
    _atom_site_aniso_U_23
    Cl1 0.0745(5) 0.1223(7) 0.0652(4) 0.0175(5) 0.0282(4) -0.0319(4)
    Cl2 0.0858(5) 0.0543(4) 0.0696(4) -0.0209(3) 0.0358(4) 0.0128(3)
    Cl3 0.0716(4) 0.0545(4) 0.0595(4) 0.0131(3) 0.0285(3) -0.0055(3)
    Cl4 0.1151(6) 0.0443(3) 0.0688(4) 0.0069(3) 0.0518(4) 0.0151(3)
    O1 0.0529(9) 0.0339(7) 0.0469(8) -0.0018(6) 0.0285(7) 0.0012(6)
    O2 0.0788(12) 0.0353(8) 0.0641(10) -0.0067(8) 0.0359(9) -0.0011(7)
    O3 0.0415(9) 0.0389(8) 0.0590(9) 0.0030(6) 0.0157(7) -0.0087(7)
    O4 0.0621(11) 0.0522(10) 0.0737(11) 0.0043(8) 0.0368(10) 0.0067(8)
    N1 0.0382(9) 0.0336(9) 0.0429(9) 0.0017(7) 0.0210(8) 0.0021(7)
    N2 0.0469(11) 0.0420(10) 0.0600(12) -0.0006(8) 0.0275(10) 0.0082(9)
    N3 0.0428(11) 0.0422(10) 0.0624(12) -0.0025(8) 0.0251(10) 0.0002(9)
    C4 0.0429(12) 0.0335(10) 0.0450(11) 0.0019(9) 0.0184(9) -0.0092(9)
    C5 0.0434(12) 0.0314(10) 0.0362(10) 0.0045(8) 0.0188(9) -0.0035(8)
    C6 0.0493(13) 0.0344(10) 0.0429(11) 0.0042(9) 0.0218(10) 0.0024(8)
    C7 0.0343(11) 0.0352(11) 0.0325(10) -0.0021(8) 0.0069(8) 0.0056(8)
    C8 0.0314(10) 0.0396(10) 0.0319(10) 0.0001(8) 0.0069(8) 0.0052(8)
    C9 0.0437(12) 0.0412(11) 0.0470(12) 0.0023(9) 0.0163(10) 0.0047(9)
    C10 0.0534(14) 0.0481(13) 0.0569(14) 0.0078(11) 0.0165(12) -0.0056(11)
    C11 0.0427(13) 0.0741(17) 0.0420(12) 0.0121(12) 0.0104(10) -0.0107(11)
    C12 0.0432(13) 0.0786(18) 0.0386(12) 0.0023(12) 0.0157(10) 0.0093(11)
    C13 0.0383(12) 0.0498(12) 0.0377(11) -0.0021(10) 0.0091(9) 0.0084(9)
    C14 0.0486(13) 0.0458(12) 0.0556(13) 0.0046(10) 0.0115(11) -0.0160(10)
    C15 0.0397(12) 0.0409(11) 0.0381(10) 0.0043(9) 0.0040(9) 0.0019(9)
    C16 0.0339(11) 0.0354(10) 0.0382(10) 0.0005(8) 0.0052(8) -0.0002(8)
    C17 0.0420(12) 0.0318(10) 0.0451(11) 0.0011(9) 0.0080(9) 0.0030(8)
    C18 0.0447(12) 0.0400(11) 0.0428(11) -0.0022(9) 0.0125(10) 0.0051(9)
    C19 0.0383(11) 0.0419(12) 0.0431(11) 0.0047(9) 0.0087(9) -0.0020(9)
    C20 0.0565(14) 0.0310(10) 0.0501(12) 0.0049(10) 0.0125(11) 0.0030(9)
    C21 0.0484(13) 0.0362(11) 0.0421(11) -0.0007(9) 0.0117(10) 0.0044(9)
    C22 0.0417(12) 0.0301(10) 0.0443(11) 0.0040(8) 0.0195(9) 0.0077(8)
    C23 0.0522(14) 0.0414(12) 0.0539(13) 0.0083(10) 0.0268(11) 0.0052(10)
    C24 0.0488(15) 0.0526(14) 0.091(2) 0.0154(12) 0.0369(15) 0.0208(14)
    C25 0.0443(15) 0.0544(15) 0.094(2) 0.0035(12) 0.0082(14) 0.0240(15)
    C26 0.0657(18) 0.0559(15) 0.0608(15) -0.0032(13) -0.0010(13) 0.0053(12)
    C27 0.0558(14) 0.0444(12) 0.0498(13) 0.0041(11) 0.0202(11) 0.0017(10)
_geom_special_details
;
All e.s.d.'s (except the e.s.d. in the dihedral angle between two l.s. planes)
are estimated using the full covariance matrix. The cell e.s.d.'s are taken
into account individually in the estimation of e.s.d.'s in distances, angles
and torsion angles; correlations between e.s.d.'s in cell parameters are only
used when they are defined by crystal symmetry. An approximate (isotropic)
treatment of cell e.s.d.'s is used for estimating e.s.d.'s involving l.s.
planes.
;
loop_
    _geom_bond_atom_site_label_1
    _geom_bond_atom_site_label_2
    _geom_bond_site_symmetry_2
    _geom_bond_distance
    _geom_bond_publ_flag
    Cl1 C11 . 1.738(2) ?
    Cl2 C13 . 1.733(2) ?
    Cl3 C19 . 1.739(2) ?
    Cl4 C21 . 1.730(2) ?
    O1 C7 . 1.351(2) ?
    O1 C6 . 1.449(2) ?
    O2 C7 . 1.191(3) ?
    O3 C15 . 1.344(3) ?
    O3 C14 . 1.457(3) ?
    O4 C15 . 1.198(3) ?
    N1 N2 . 1.350(2) ?
    N1 C5 . 1.352(3) ?
    N1 C22 . 1.438(3) ?
    N2 N3 . 1.306(3) ?
    N3 C4 . 1.360(3) ?
    C4 C5 . 1.373(3) ?
    C4 C14 . 1.484(3) ?
    C5 C6 . 1.492(3) ?
    C6 H6A . 0.9700 ?
    C6 H6B . 0.9700 ?
    C7 C8 . 1.494(3) ?
    C8 C9 . 1.394(3) ?
    C8 C13 . 1.398(3) ?
    C9 C10 . 1.378(3) ?
    C9 H9 . 0.9300 ?
    C10 C11 . 1.373(4) ?
    C10 H10 . 0.9300 ?
    C11 C12 . 1.377(4) ?
    C12 C13 . 1.386(3) ?
    C12 H12 . 0.9300 ?
    C14 H14B . 0.9700 ?
    C14 H14A . 0.9700 ?
    C15 C16 . 1.491(3) ?
    C16 C17 . 1.395(3) ?
    C16 C21 . 1.396(3) ?
    C17 C18 . 1.378(3) ?
    C17 H17 . 0.9300 ?
    C18 C19 . 1.379(3) ?
    C18 H18 . 0.9300 ?
    C19 C20 . 1.376(3) ?
    C20 C21 . 1.380(3) ?
    C20 H20 . 0.9300 ?
    C22 C23 . 1.378(3) ?
    C22 C27 . 1.384(3) ?
    C23 C24 . 1.382(4) ?
    C23 H23 . 0.9300 ?
    C24 C25 . 1.368(4) ?
    C24 H24 . 0.9300 ?
    C25 C26 . 1.378(4) ?
    C25 H25 . 0.9300 ?
    C26 C27 . 1.376(4) ?
    C26 H26 . 0.9300 ?
    C27 H27 . 0.9300 ?
loop_
    _geom_angle_atom_site_label_1
    _geom_angle_atom_site_label_2
    _geom_angle_atom_site_label_3
    _geom_angle_site_symmetry_1
    _geom_angle_site_symmetry_3
    _geom_angle
    _geom_angle_publ_flag
    C7 O1 C6 . . 114.32(15) ?
    C15 O3 C14 . . 115.79(18) ?
    N2 N1 C5 . . 110.66(17) ?
    N2 N1 C22 . . 119.68(17) ?
    C5 N1 C22 . . 129.66(17) ?
    N3 N2 N1 . . 107.09(17) ?
    N2 N3 C4 . . 109.52(18) ?
    N3 C4 C5 . . 108.01(19) ?
    N3 C4 C14 . . 120.3(2) ?
    C5 C4 C14 . . 131.7(2) ?
    N1 C5 C4 . . 104.71(18) ?
    N1 C5 C6 . . 122.59(19) ?
    C4 C5 C6 . . 132.6(2) ?
    O1 C6 C5 . . 108.05(16) ?
    O1 C6 H6A . . 110.1 ?
    C5 C6 H6A . . 110.1 ?
    O1 C6 H6B . . 110.1 ?
    C5 C6 H6B . . 110.1 ?
    H6A C6 H6B . . 108.4 ?
    O2 C7 O1 . . 122.27(18) ?
    O2 C7 C8 . . 126.98(18) ?
    O1 C7 C8 . . 110.74(16) ?
    C9 C8 C13 . . 117.22(19) ?
    C9 C8 C7 . . 119.93(18) ?
    C13 C8 C7 . . 122.81(19) ?
    C10 C9 C8 . . 122.2(2) ?
    C10 C9 H9 . . 118.9 ?
    C8 C9 H9 . . 118.9 ?
    C11 C10 C9 . . 118.7(2) ?
    C11 C10 H10 . . 120.6 ?
    C9 C10 H10 . . 120.6 ?
    C10 C11 C12 . . 121.6(2) ?
    C10 C11 Cl1 . . 119.8(2) ?
    C12 C11 Cl1 . . 118.6(2) ?
    C11 C12 C13 . . 119.0(2) ?
    C11 C12 H12 . . 120.5 ?
    C13 C12 H12 . . 120.5 ?
    C12 C13 C8 . . 121.3(2) ?
    C12 C13 Cl2 . . 116.37(17) ?
    C8 C13 Cl2 . . 122.32(17) ?
    O3 C14 C4 . . 111.88(18) ?
    O3 C14 H14B . . 109.2 ?
    C4 C14 H14B . . 109.2 ?
    O3 C14 H14A . . 109.2 ?
    C4 C14 H14A . . 109.2 ?
    H14B C14 H14A . . 107.9 ?
    O4 C15 O3 . . 123.4(2) ?
    O4 C15 C16 . . 125.3(2) ?
    O3 C15 C16 . . 111.32(18) ?
    C17 C16 C21 . . 117.27(19) ?
    C17 C16 C15 . . 120.06(18) ?
    C21 C16 C15 . . 122.52(19) ?
    C18 C17 C16 . . 121.93(19) ?
    C18 C17 H17 . . 119.0 ?
    C16 C17 H17 . . 119.0 ?
    C17 C18 C19 . . 118.8(2) ?
    C17 C18 H18 . . 120.6 ?
    C19 C18 H18 . . 120.6 ?
    C20 C19 C18 . . 121.1(2) ?
    C20 C19 Cl3 . . 118.39(17) ?
    C18 C19 Cl3 . . 120.48(17) ?
    C19 C20 C21 . . 119.3(2) ?
    C19 C20 H20 . . 120.3 ?
    C21 C20 H20 . . 120.3 ?
    C20 C21 C16 . . 121.4(2) ?
    C20 C21 Cl4 . . 116.42(16) ?
    C16 C21 Cl4 . . 122.19(17) ?
    C23 C22 C27 . . 121.4(2) ?
    C23 C22 N1 . . 119.6(2) ?
    C27 C22 N1 . . 119.02(18) ?
    C22 C23 C24 . . 118.7(2) ?
    C22 C23 H23 . . 120.7 ?
    C24 C23 H23 . . 120.7 ?
    C25 C24 C23 . . 120.5(2) ?
    C25 C24 H24 . . 119.8 ?
    C23 C24 H24 . . 119.8 ?
    C24 C25 C26 . . 120.4(3) ?
    C24 C25 H25 . . 119.8 ?
    C26 C25 H25 . . 119.8 ?
    C27 C26 C25 . . 120.1(3) ?
    C27 C26 H26 . . 119.9 ?
    C25 C26 H26 . . 119.9 ?
    C26 C27 C22 . . 118.9(2) ?
    C26 C27 H27 . . 120.5 ?
    C22 C27 H27 . . 120.5 ?
loop_
    _geom_hbond_atom_site_label_D
    _geom_hbond_atom_site_label_H
    _geom_hbond_atom_site_label_A
    _geom_hbond_site_symmetry_A
    _geom_hbond_distance_DH
    _geom_hbond_distance_HA
    _geom_hbond_distance_DA
    _geom_hbond_angle_DHA
    C6 H6B O4 . 0.97 2.49 3.280(3) 138.8
    C9 H9 N2 3_666 0.93 2.58 3.288(3) 133.8
data_global
_journal_date_recd_electronic     2011-08-03
_journal_date_accepted     2011-08-31
_journal_name_full     'Acta Crystallographica, Section E'
_journal_year     2011
_journal_volume     67
_journal_issue     10
_journal_page_first     o2590
_journal_page_last     o2590
_journal_paper_category     QO
_journal_coeditor_code     IS2762
_publ_contact_author_name     'Dimurot Ismatov'
_publ_contact_author_address
;
Tashkent chemical technology institute, A.Navoyi, 11, Tashkent, Uzbekistan
;
_publ_contact_author_email     'x-ray.uz@mail.ru'
_publ_contact_author_fax     '998  371 2627063'
_publ_contact_author_phone     '998  371 2628906'
_publ_section_title
;
{4-[(2,4-Dichlorobenzoyloxy)methyl]-1-phenyl-1<i>H</i>-1,2,3-triazol-5-yl}methyl
2,4-dichlorobenzoate
;
loop_
    _publ_author_name
    _publ_author_footnote
    _publ_author_address
    'Ismatov, Dilmurot' .
;
Tashkent Chemical Technology Institute, A. Navoyi, 11, Tashkent, Uzbekistan
;
    'Azizov, Umarkhon' .
;
Uzbekistan Scientific Research Pharmacological Chemistry Institute
(named after A. Sultonov)
Durmon yuli, 40, Uzbekistan
;
    'Talipov, Samat' .
;
Institute of Bioorganic Chemistry
Academy of Sciences of Uzbekistan
M. Ulugbek Str. 83
Tashkent
100125 Uzbekistan
;
    'Ashurov, Jamshid' .
;
Institute of Bioorganic Chemistry
Academy of Sciences of Uzbekistan
M. Ulugbek Str. 83
Tashkent
100125 Uzbekistan
;
