# Supplementary material for: {4-[(2,4-Dichloro­benzo­yloxy)meth­yl]-1-phenyl-1H-1,2,3-triazol-5-yl}methyl 2,4-dichloro­benzoate
Source: Acta Crystallogr Sect E Struct Rep Online. 2011 Sep 14;67(Pt 10):o2590. doi: 10.1107/S1600536811035550 (PMC3201422; doi:10.1107/S1600536811035550)
Supplement: Supplementary file 2 [file e-67-o2590-Isup2.hkl]

# 
# h,k,l, Fc-squared, Fo-squared, sigma(Fo-squared) and status flag 
# 
data_I 
_shelx_title ' exp_865Dil(IV) in P2(1)/n' 
_shelx_refln_list_code          4 
_shelx_F_calc_maximum      476.63 
_exptl_crystal_F_000      1120.00 
_reflns_d_resolution_high  0.8379 
 
loop_ 
 _symmetry_equiv_pos_as_xyz 
 'x, y, z' 
 '-x+1/2, y+1/2, -z+1/2' 
 '-x, -y, -z' 
 'x-1/2, -y-1/2, z-1/2' 
 
_cell_length_a     8.9080 
_cell_length_b    19.5670 
_cell_length_c    13.9080 
_cell_angle_alpha  90.000 
_cell_angle_beta  104.010 
_cell_angle_gamma  90.000 
 
_shelx_F_squared_multiplier     1.000 
 
loop_ 
 _refln_index_h 
 _refln_index_k 
 _refln_index_l 
 _refln_F_squared_calc 
 _refln_F_squared_meas 
 _refln_F_squared_sigma 
 _refln_observed_status 
   2   0   0     4832.02     4768.31     24.95 o 
   4   0   0       33.71       30.91      7.22 o 
   6   0   0        6.40       18.98      7.97 o 
   8   0   0      379.59      366.76     13.41 o 
  10   0   0       20.39       32.90     11.35 o 
   1   1   0     4703.22     4716.94     22.48 o 
   2   1   0     4358.59     4341.36     17.01 o 
   3   1   0      396.25      343.93      7.72 o 
   4   1   0       40.69       28.38      3.98 o 
   5   1   0     1910.56     1913.89     22.60 o 
   6   1   0      228.43      214.98      6.21 o 
   7   1   0       67.26       62.69      6.42 o 
   8   1   0        0.00        0.46      7.12 o 
   9   1   0       41.99       44.68      8.94 o 
  10   1   0       45.05       38.11     13.23 o 
   0   2   0     3620.26     3670.88     33.22 o 
   1   2   0       19.29       24.97      1.17 o 
   2   2   0     1474.88     1484.53      9.14 o 
   3   2   0      351.19      320.66      6.37 o 
   4   2   0      715.25      771.67      9.16 o 
   5   2   0     2803.26     2988.98     52.38 o 
   6   2   0     2152.57     2098.08     25.91 o 
   7   2   0      118.08      115.62      7.05 o 
   8   2   0      663.01      659.03      9.05 o 
   9   2   0      147.80      123.91      7.22 o 
  10   2   0        0.89       -2.07     13.46 o 
   1   3   0    16088.29    14732.86     92.09 o 
   2   3   0     8932.77     8872.14     46.97 o 
   3   3   0     1235.52     1162.54     10.44 o 
   4   3   0     4407.68     4815.78     19.65 o 
   5   3   0        0.25       -1.56      5.31 o 
   6   3   0     1489.77     1476.78     28.40 o 
   7   3   0      224.29      221.19      7.30 o 
   8   3   0      477.43      445.76      7.59 o 
   9   3   0       19.79       12.74      7.01 o 
  10   3   0        1.48        6.71     10.09 o 
   0   4   0    20295.03    18920.68     97.72 o 
   1   4   0      216.91      229.04      4.01 o 
   2   4   0      135.73      145.02      4.33 o 
   3   4   0     3080.84     3079.55     14.59 o 
   4   4   0     2496.58     2518.17     21.19 o 
   5   4   0      304.68      301.12      6.54 o 
   6   4   0        1.47       12.33     11.77 o 
   7   4   0      186.15      174.12      7.22 o 
   8   4   0        4.45        4.39      7.14 o 
   9   4   0      233.66      246.42      8.51 o 
  10   4   0        2.22       10.31      9.10 o 
   1   5   0      995.85      925.01      9.54 o 
   2   5   0     2408.59     2340.59     18.04 o 
   3   5   0     3242.68     3130.59     19.07 o 
   4   5   0      536.14      568.94     14.21 o 
   5   5   0       19.43       32.38      5.11 o 
   6   5   0       59.79       71.04      9.15 o 
   7   5   0      457.62      445.51     10.15 o 
   8   5   0      252.73      250.70     10.53 o 
   9   5   0      174.92      181.06      9.47 o 
  10   5   0        7.87       17.64      9.23 o 
   0   6   0    43905.91    41308.40    162.68 o 
   1   6   0        2.57        1.55      5.14 o 
   2   6   0     2412.60     2507.29     32.51 o 
   3   6   0     1451.37     1290.68     29.19 o 
   4   6   0      689.64      685.52     13.76 o 
   5   6   0       74.11       80.73      5.14 o 
   6   6   0       48.59       51.85      5.49 o 
   7   6   0     1290.09     1283.52     19.10 o 
   8   6   0      264.58      260.75      7.59 o 
   9   6   0        0.83       -7.08      8.24 o 
   1   7   0     2819.26     2550.30    100.46 o 
   2   7   0     1028.59     1093.15     24.67 o 
   3   7   0     1244.34     1306.36     13.52 o 
   4   7   0      268.03      282.60      7.71 o 
   5   7   0      209.49      213.10      6.42 o 
   6   7   0      303.78      268.31      7.07 o 
   7   7   0      881.21      845.40     15.89 o 
   8   7   0       77.24       76.15      8.00 o 
   9   7   0       10.14       10.94      8.08 o 
   0   8   0     3731.04     3872.27     48.20 o 
   1   8   0     7550.06     7634.30     88.49 o 
   2   8   0      712.10      749.48      9.94 o 
   3   8   0      228.03      242.05      5.81 o 
   4   8   0     3458.62     3350.94     24.61 o 
   5   8   0     1083.38     1010.03     19.08 o 
   6   8   0      227.18      190.02      7.14 o 
   7   8   0        8.68        7.28      8.52 o 
   8   8   0      432.42      406.32      8.48 o 
   9   8   0       44.36       51.19      7.84 o 
   1   9   0     5281.40     5744.76     28.31 o 
   2   9   0       26.25       38.13      4.28 o 
   3   9   0      925.86      991.26     12.45 o 
   4   9   0      200.81      194.11      6.62 o 
   5   9   0      261.57      235.15      7.40 o 
   6   9   0      832.30      760.65     18.08 o 
   7   9   0       89.07       73.07      8.33 o 
   8   9   0      150.67      155.92      7.35 o 
   9   9   0        2.50        4.68      6.70 o 
   0  10   0      680.27      730.83     16.63 o 
   1  10   0      316.61      489.66      7.79 o 
   2  10   0      650.33      688.48     11.72 o 
   3  10   0      153.23      152.91      5.41 o 
   4  10   0     2771.55     2800.92     24.72 o 
   5  10   0       32.17       25.17      7.90 o 
   6  10   0     1557.71     1498.31     20.15 o 
   7  10   0      162.60      181.68      7.51 o 
   8  10   0        0.01        5.91      6.69 o 
   9  10   0      327.81      373.63     11.68 o 
   1  11   0      133.87      113.54      5.01 o 
   2  11   0      955.23      992.18     17.24 o 
   3  11   0     1121.67     1049.98     23.70 o 
   4  11   0        0.50        7.92      9.77 o 
   5  11   0      186.75      169.69     10.02 o 
   6  11   0     1387.84     1353.34     36.23 o 
   7  11   0      499.15      545.23     10.66 o 
   8  11   0        3.91       -2.22      6.78 o 
   9  11   0       13.48       18.19      9.02 o 
   0  12   0      275.59      252.12      9.00 o 
   1  12   0     1249.76     1254.63     16.08 o 
   2  12   0      325.86      296.88      8.35 o 
   3  12   0       39.40       32.39     10.93 o 
   4  12   0     1138.70     1104.71     14.62 o 
   5  12   0      340.73      316.30     10.94 o 
   6  12   0        8.64       12.44      8.59 o 
   7  12   0      363.28      370.15      9.29 o 
   8  12   0       28.12       50.52      9.01 o 
   1  13   0      735.04      725.49     13.15 o 
   2  13   0      975.71     1042.85     15.75 o 
   3  13   0       27.14       38.99      6.02 o 
   4  13   0      228.38      205.97      8.05 o 
   5  13   0       10.95        9.34      9.03 o 
   6  13   0       77.93       79.31      8.06 o 
   7  13   0       40.67       33.72      7.51 o 
   8  13   0       43.29       50.79      7.84 o 
   0  14   0     1119.58      985.29     52.08 o 
   1  14   0       29.44       25.81      6.67 o 
   2  14   0     2685.45     2642.23     30.28 o 
   3  14   0      181.82      178.78      6.86 o 
   4  14   0       60.56       42.75      9.07 o 
   5  14   0       42.35       44.73      8.79 o 
   6  14   0      354.85      322.48      9.20 o 
   7  14   0      209.88      245.79      7.63 o 
   8  14   0        9.07        8.78      6.02 o 
   1  15   0      175.43      192.20      7.32 o 
   2  15   0        0.22       -0.60      6.21 o 
   3  15   0      113.21      122.23      7.76 o 
   4  15   0        6.17       -7.19     12.65 o 
   5  15   0      140.54      139.52      8.87 o 
   6  15   0       31.95       35.89      8.27 o 
   7  15   0        5.49        5.23      7.36 o 
   0  16   0      321.18      262.40     14.28 o 
   1  16   0      298.80      294.45      8.38 o 
   2  16   0      336.67      326.45     11.99 o 
   3  16   0       66.86       71.37      7.26 o 
   4  16   0       24.46       35.71      9.12 o 
   5  16   0      513.14      492.92      9.21 o 
   6  16   0      170.55      179.40     10.88 o 
   7  16   0       28.57       37.70      8.00 o 
   1  17   0      506.62      416.03      8.89 o 
   2  17   0       12.26       12.92      7.59 o 
   3  17   0      280.93      264.58      6.99 o 
   4  17   0        5.68       -2.32      7.13 o 
   5  17   0      118.72      136.31      7.56 o 
   6  17   0        7.58       13.12      9.25 o 
   7  17   0       27.50       21.38      7.58 o 
   0  18   0      708.54      626.16     11.60 o 
   1  18   0      433.63      409.63      7.90 o 
   2  18   0      315.07      307.14      6.71 o 
   3  18   0        4.30        0.07      6.66 o 
   4  18   0       82.20       76.39      7.26 o 
   5  18   0        1.45        7.30      7.04 o 
   6  18   0        3.22       13.39      6.97 o 
   1  19   0      155.16      155.86      6.45 o 
   2  19   0       21.13       17.91      5.37 o 
   3  19   0       20.48       21.01      5.82 o 
   4  19   0      125.94      123.03      5.73 o 
   5  19   0       93.14       85.53      6.37 o 
   0  20   0       36.53       20.62      6.70 o 
   1  20   0       13.71       10.18      5.15 o 
   2  20   0     1164.79     1170.55     11.01 o 
   3  20   0      277.37      288.26      6.19 o 
   4  20   0       43.14       42.29      6.08 o 
   5  20   0        1.52       -2.91     10.52 o 
   1  21   0      196.13      215.42      5.13 o 
   2  21   0       85.92       97.93      7.33 o 
   3  21   0       61.51       70.01      5.59 o 
   4  21   0        3.00        3.99      6.23 o 
   0  22   0      154.11      130.59      9.91 o 
   1  22   0       59.75       64.25      5.22 o 
   2  22   0      213.17      234.52      7.82 o 
   3  22   0      402.69      445.26     10.62 o 
   1  23   0       15.67       40.71      8.36 o 
  -9   0   1      160.28      158.22     13.40 o 
  -7   0   1      304.74      298.41      9.13 o 
  -5   0   1      283.48      298.23      8.51 o 
  -3   0   1     5863.42     5714.43     33.38 o 
  -1   0   1     5184.89     4948.30     19.21 o 
   3   0   1     7023.53     6905.97     39.31 o 
   5   0   1     1978.47     1922.46     58.33 o 
   7   0   1      267.60      223.30     19.38 o 
   9   0   1        1.52       30.05     13.08 o 
 -10   1   1       44.25       53.90      8.89 o 
  -9   1   1      103.77      113.91      9.00 o 
  -8   1   1      102.25       98.63      7.31 o 
  -7   1   1       28.72       28.88      6.17 o 
  -6   1   1      985.30     1003.53     11.91 o 
  -5   1   1     1136.11     1215.33     11.34 o 
  -4   1   1       30.39       12.96      4.36 o 
  -3   1   1      686.70      633.45     75.31 o 
  -2   1   1     1878.72     1824.32      9.11 o 
  -1   1   1      117.25      135.39      4.08 o 
   0   1   1       21.33       23.42      0.98 o 
   1   1   1      371.80      378.23      4.32 o 
   2   1   1      764.51      734.87      6.53 o 
   3   1   1        4.07        5.94      2.36 o 
   4   1   1     3011.16     3326.61     26.41 o 
   5   1   1      694.85      641.82      8.67 o 
   6   1   1        2.62       11.99      6.98 o 
   7   1   1        6.53       10.43      7.71 o 
   8   1   1       43.11       25.35      7.10 o 
   9   1   1        0.29        7.47      9.54 o 
  10   1   1        5.36       19.80     10.19 o 
 -10   2   1        0.94        2.56      9.33 o 
  -9   2   1        1.81        9.23      7.44 o 
  -8   2   1        1.57        3.21      6.89 o 
  -7   2   1       29.28       27.19      6.27 o 
  -6   2   1       20.14       21.64      5.56 o 
  -5   2   1      353.48      365.32      6.86 o 
  -4   2   1      281.80      312.04      7.52 o 
  -3   2   1     3908.16     3641.97     54.62 o 
  -2   2   1       14.28       19.79      1.67 o 
  -1   2   1    15215.80    14474.00     58.31 o 
   0   2   1     2992.94     2655.26     15.92 o 
   1   2   1        8.80       16.61      1.95 o 
   2   2   1    35443.81    34603.00     60.98 o 
   3   2   1      858.94      842.52     11.88 o 
   4   2   1      354.03      461.93     10.35 o 
   5   2   1      491.74      439.83      8.63 o 
   6   2   1      551.07      526.47     10.70 o 
   7   2   1        5.59       13.94      6.82 o 
   8   2   1        7.64       -7.06      7.06 o 
   9   2   1        0.46       -0.98      8.30 o 
  10   2   1        6.21      -12.37     12.37 o 
 -10   3   1       18.96       23.38     10.01 o 
  -9   3   1       71.62       75.05      6.66 o 
  -8   3   1      444.08      417.65      7.32 o 
  -7   3   1       16.47       11.84      6.88 o 
  -6   3   1      371.48      387.05      9.32 o 
  -5   3   1      625.52      610.33     13.90 o 
  -4   3   1       93.70       69.24      4.67 o 
  -3   3   1     1028.09     1004.98      9.61 o 
  -2   3   1     1656.79     1680.60     13.98 o 
  -1   3   1     4014.20     3832.40     16.22 o 
   0   3   1     5184.30     4603.58     30.55 o 
   1   3   1      170.05      171.14      6.08 o 
   2   3   1     3210.22     2909.84     14.20 o 
   3   3   1       59.51       59.56      3.27 o 
   4   3   1      416.11      461.93      7.44 o 
   5   3   1      228.50      241.09      6.84 o 
   6   3   1       10.02       10.20      7.04 o 
   7   3   1     1482.86     1453.50     16.99 o 
   8   3   1       61.93       46.46      7.01 o 
   9   3   1       43.56       54.73      9.26 o 
  10   3   1      117.09      159.57     12.29 o 
 -10   4   1        0.03        0.98      8.74 o 
  -9   4   1       63.24       72.87      6.93 o 
  -8   4   1       70.79       75.36      6.69 o 
  -7   4   1       51.86       57.23      7.23 o 
  -6   4   1      562.65      528.43     24.58 o 
  -5   4   1      308.61      315.29      9.52 o 
  -4   4   1       18.92       35.71      4.96 o 
  -3   4   1      160.13      165.61      4.90 o 
  -2   4   1     6942.58     6318.26     35.33 o 
  -1   4   1     7972.59     7527.79     33.24 o 
   0   4   1     1315.99     1355.19      7.86 o 
   1   4   1    11224.57    10777.80     40.73 o 
   2   4   1    11366.33    11180.39     99.64 o 
   3   4   1      312.44      281.42      7.04 o 
   4   4   1     1643.24     1795.49     15.22 o 
   5   4   1      397.61      449.18      8.91 o 
   6   4   1       10.02       12.40      6.07 o 
   7   4   1        8.59       16.99      8.95 o 
   8   4   1       53.58       43.70      7.65 o 
   9   4   1       58.62       75.19      8.76 o 
 -10   5   1       81.24       94.21      8.88 o 
  -9   5   1       22.36       11.44      7.79 o 
  -8   5   1       17.06       13.79      8.21 o 
  -7   5   1        4.97       16.85      7.59 o 
  -6   5   1     1251.42     1178.95     25.66 o 
  -5   5   1      986.30      970.18     11.29 o 
  -4   5   1     4991.88     4791.17     21.60 o 
  -3   5   1       25.67       17.67      4.74 o 
  -2   5   1     6274.53     6139.36     63.70 o 
  -1   5   1     1139.28     1041.77     17.82 o 
   0   5   1       61.75       71.76      4.83 o 
   1   5   1       57.66       61.38      3.48 o 
   2   5   1     3036.54     3143.98     24.41 o 
   3   5   1      913.94      844.16     12.18 o 
   4   5   1        2.01       20.75      4.12 o 
   5   5   1      106.10      105.50      5.38 o 
   6   5   1      387.49      361.05      9.34 o 
   7   5   1      265.32      232.83     12.18 o 
   8   5   1        1.45        0.50      7.07 o 
   9   5   1        0.86       -8.29      8.50 o 
 -10   6   1        0.07        2.37     10.56 o 
  -9   6   1       56.44       61.88      7.53 o 
  -8   6   1       15.76       11.88      7.54 o 
  -7   6   1      461.24      444.59     10.63 o 
  -6   6   1      132.72      115.56      7.46 o 
  -5   6   1     1409.63     1329.93     18.12 o 
  -4   6   1      814.17      823.99      9.96 o 
  -3   6   1     1371.06     1421.04     20.09 o 
  -2   6   1       21.95       11.81      4.08 o 
  -1   6   1      275.16      191.48      8.81 o 
   0   6   1     1145.71     1105.91     16.02 o 
   1   6   1     9030.26     8660.78    147.71 o 
   2   6   1      683.58      695.33     11.45 o 
   3   6   1      110.45      116.74      4.92 o 
   4   6   1       36.83       29.65      5.47 o 
   5   6   1      568.09      558.18     14.20 o 
   6   6   1       14.46       22.47      7.18 o 
   7   6   1      601.99      526.46     16.84 o 
   8   6   1      253.31      257.91      7.52 o 
   9   6   1       43.55       62.13     11.87 o 
  -9   7   1        8.95        6.51      7.22 o 
  -8   7   1        8.58        3.41      7.26 o 
  -7   7   1      294.64      286.87     12.82 o 
  -6   7   1       55.09       57.21      6.12 o 
  -5   7   1     2119.20     2271.27     27.11 o 
  -4   7   1     1157.60     1172.34     12.25 o 
  -3   7   1      243.90      261.88      6.07 o 
  -2   7   1     3046.02     2982.85     67.05 o 
  -1   7   1      405.92      357.49     27.37 o 
   0   7   1      807.08      950.95     14.67 o 
   1   7   1      817.85      856.79     16.42 o 
   2   7   1      187.02      244.79      9.69 o 
   3   7   1     2675.56     2737.53     19.88 o 
   4   7   1       56.57       36.25      6.08 o 
   5   7   1       12.66        6.52      6.75 o 
   6   7   1       60.95       61.18      7.07 o 
   7   7   1       79.47       99.15      7.83 o 
   8   7   1       18.79        7.29      7.99 o 
   9   7   1       12.73       15.81      7.65 o 
  -9   8   1       26.71       33.02      7.97 o 
  -8   8   1       79.81       72.18      7.72 o 
  -7   8   1      311.68      302.01      9.84 o 
  -6   8   1      130.52      111.95      7.12 o 
  -5   8   1        0.03       -1.68      6.30 o 
  -4   8   1       24.45       17.66      5.48 o 
  -3   8   1      714.99      728.79      8.36 o 
  -2   8   1     4101.80     4178.45     28.10 o 
  -1   8   1      209.80      275.33     10.36 o 
   0   8   1     7589.45     8197.53     40.04 o 
   1   8   1     1340.30     1723.39     24.61 o 
   2   8   1        1.97        5.92      4.91 o 
   3   8   1       13.95       30.55      5.70 o 
   4   8   1      131.31      131.71      8.28 o 
   5   8   1      921.51      896.54     18.21 o 
   6   8   1      121.27      115.68      6.78 o 
   7   8   1       39.82       32.88      8.05 o 
   8   8   1       15.38       20.51      7.79 o 
   9   8   1       57.17       60.01      6.76 o 
  -9   9   1        7.36       10.24      8.02 o 
  -8   9   1        3.00        4.44      7.31 o 
  -7   9   1      150.84      140.65      8.08 o 
  -6   9   1      672.33      585.82     14.81 o 
  -5   9   1     1214.98     1226.17     14.54 o 
  -4   9   1      249.09      274.23      7.06 o 
  -3   9   1      282.20      297.75      7.67 o 
  -2   9   1      129.19      141.20      4.27 o 
  -1   9   1      488.55      547.57      8.31 o 
   0   9   1     3510.88     4080.06     19.08 o 
   1   9   1     1247.24     1276.26     11.65 o 
   2   9   1      680.21      797.83     26.70 o 
   3   9   1     1074.84     1065.59     14.17 o 
   4   9   1      110.84       97.86      8.42 o 
   5   9   1      119.57      112.41      7.42 o 
   6   9   1      130.41      115.26      8.15 o 
   7   9   1      350.04      349.54      8.21 o 
   8   9   1        1.66        1.10      8.64 o 
   9   9   1       81.24       76.82      7.06 o 
  -9  10   1       18.84       21.34      7.85 o 
  -8  10   1        5.78        0.04      7.36 o 
  -7  10   1       56.25       56.44      7.72 o 
  -6  10   1      393.92      374.60     14.55 o 
  -5  10   1       55.03       57.86      7.70 o 
  -4  10   1        2.16       12.53      8.01 o 
  -3  10   1       95.29      118.14      4.80 o 
  -2  10   1     4575.71     4502.19     27.23 o 
  -1  10   1      584.25      580.38      7.51 o 
   0  10   1     5372.87     5686.87     90.58 o 
   1  10   1     3276.16     3555.08     31.43 o 
   2  10   1     4522.27     4406.15     33.09 o 
   3  10   1      288.18      299.17      7.08 o 
   4  10   1     1145.92     1073.95     78.55 o 
   5  10   1        2.39        8.46      7.57 o 
   6  10   1       28.09       21.40      9.55 o 
   7  10   1        7.16       13.38      7.59 o 
   8  10   1      119.71      120.71      7.28 o 
   9  10   1       41.17       60.01      7.02 o 
  -9  11   1       63.73       76.93      8.08 o 
  -8  11   1        5.63        0.57      7.51 o 
  -7  11   1      398.68      404.92      9.43 o 
  -6  11   1       46.75       50.77     11.90 o 
  -5  11   1      314.94      308.35      8.53 o 
  -4  11   1      815.86      758.49     14.24 o 
  -3  11   1       19.91       34.99      4.82 o 
  -2  11   1       42.28       66.47      5.11 o 
  -1  11   1      328.44      313.98      6.42 o 
   0  11   1      367.87      443.55      7.01 o 
   1  11   1       23.20       41.52      5.84 o 
   2  11   1       44.59       69.58      9.76 o 
   3  11   1       20.50       36.35      5.94 o 
   4  11   1       74.00       74.60      8.44 o 
   5  11   1        0.53       -2.68      9.73 o 
   6  11   1       72.92       64.71     12.09 o 
   7  11   1       21.48       36.18      7.46 o 
   8  11   1        7.98       13.54      6.47 o 
  -8  12   1        9.01        8.59      6.91 o 
  -7  12   1     1107.96     1134.85     14.63 o 
  -6  12   1       29.42       24.96      8.20 o 
  -5  12   1      889.70      875.02     20.86 o 
  -4  12   1     1484.96     1404.22     27.17 o 
  -3  12   1      934.87      861.42     12.03 o 
  -2  12   1        7.64        2.35      6.26 o 
  -1  12   1       80.27       88.98      4.32 o 
   0  12   1      236.41      237.47      5.69 o 
   1  12   1      735.64      529.43     11.07 o 
   2  12   1     2629.26     2637.19     50.56 o 
   3  12   1        5.73        5.36      6.53 o 
   4  12   1       65.62       70.83      8.90 o 
   5  12   1      172.79      135.60     11.21 o 
   6  12   1      870.27      907.38     20.34 o 
   7  12   1      360.75      344.80     14.44 o 
   8  12   1       50.11       47.88      7.98 o 
  -8  13   1        2.87       -2.21      6.78 o 
  -7  13   1      773.75      795.20     13.44 o 
  -6  13   1     1434.10     1488.97     23.77 o 
  -5  13   1      162.96      150.51      9.31 o 
  -4  13   1        2.84        7.25      9.08 o 
  -3  13   1      327.45      319.32      7.95 o 
  -2  13   1     1177.92     1190.42     16.62 o 
  -1  13   1      231.95      230.44      6.15 o 
   0  13   1       89.86       91.81      5.53 o 
   1  13   1      506.40      475.97     11.21 o 
   2  13   1        0.92       10.69      7.37 o 
   3  13   1      529.13      504.52      7.80 o 
   4  13   1      588.91      542.05     10.81 o 
   5  13   1      263.02      251.75     14.53 o 
   6  13   1        4.10       -2.43      9.08 o 
   7  13   1        9.89        5.98      7.49 o 
   8  13   1      207.20      244.88     11.21 o 
  -8  14   1        3.01        4.05      6.77 o 
  -7  14   1      184.62      235.93      7.51 o 
  -6  14   1      280.55      301.90      8.19 o 
  -5  14   1      579.15      522.34     14.46 o 
  -4  14   1       25.20       25.84      8.27 o 
  -3  14   1       11.07       13.09      6.77 o 
  -2  14   1      375.68      350.99      8.51 o 
  -1  14   1        0.75       -0.04      6.67 o 
   0  14   1      100.25      101.93      7.90 o 
   1  14   1      165.51      166.97      9.17 o 
   2  14   1      269.46      251.17      7.03 o 
   3  14   1      191.63      174.86      6.84 o 
   4  14   1       89.21       83.52      8.74 o 
   5  14   1       37.97       29.84     10.93 o 
   6  14   1        5.51       -4.12      7.72 o 
   7  14   1      134.14      140.52      7.20 o 
   8  14   1        2.47        2.28      7.32 o 
  -8  15   1      353.93      408.33     13.24 o 
  -7  15   1       15.29        8.81      6.95 o 
  -6  15   1      833.19      912.26     25.75 o 
  -5  15   1      180.04      173.22      8.24 o 
  -4  15   1      565.56      585.94     16.08 o 
  -3  15   1      646.39      599.48     10.43 o 
  -2  15   1       27.91       38.59      6.45 o 
  -1  15   1       56.45       57.32      5.55 o 
   0  15   1     1566.18     1553.91     19.10 o 
   1  15   1      102.23       84.64      7.38 o 
   2  15   1       64.87       78.69      7.88 o 
   3  15   1       65.87       66.94      8.99 o 
   4  15   1        3.37        0.55      9.09 o 
   5  15   1     1060.05     1056.80     15.36 o 
   6  15   1     1334.04     1427.92     19.79 o 
   7  15   1       53.95       61.56      7.04 o 
  -7  16   1      577.74      604.38     11.69 o 
  -6  16   1      210.45      187.78      8.63 o 
  -5  16   1        1.81       18.57      8.94 o 
  -4  16   1       19.59       10.65      9.04 o 
  -3  16   1       63.01       54.92      7.13 o 
  -2  16   1       41.58       39.08      6.65 o 
  -1  16   1      629.85      571.59     15.12 o 
   0  16   1      868.28      780.63     12.51 o 
   1  16   1      688.90      623.99     13.78 o 
   2  16   1      497.68      448.84      9.76 o 
   3  16   1      112.67      114.78      8.47 o 
   4  16   1        1.31        4.28      8.33 o 
   5  16   1        3.23        1.50     10.58 o 
   6  16   1        0.71        3.17     10.14 o 
   7  16   1       49.35       47.35      7.48 o 
  -7  17   1       67.62       72.38      6.68 o 
  -6  17   1      325.93      339.84     20.89 o 
  -5  17   1       40.29       42.59      8.01 o 
  -4  17   1      335.08      314.64     10.50 o 
  -3  17   1      418.43      406.40      8.37 o 
  -2  17   1      124.42      120.38      5.72 o 
  -1  17   1      310.39      294.03      6.99 o 
   0  17   1      287.13      267.69      6.99 o 
   1  17   1       81.70       84.25      7.41 o 
   2  17   1        1.24       15.12      6.28 o 
   3  17   1       78.91       72.97      6.14 o 
   4  17   1      306.05      313.01      9.65 o 
   5  17   1      110.09      111.03      6.98 o 
   6  17   1       41.99       53.96     16.59 o 
  -6  18   1        7.66        2.51     10.98 o 
  -5  18   1       11.26       11.05      6.13 o 
  -4  18   1      118.45      122.04      7.65 o 
  -3  18   1      758.95      762.52     11.87 o 
  -2  18   1      153.24      156.01      5.65 o 
  -1  18   1       20.01       20.05      5.78 o 
   0  18   1        7.05        7.96      5.87 o 
   1  18   1     1257.11     1106.18     15.78 o 
   2  18   1      639.79      570.14      8.94 o 
   3  18   1       16.26        8.45      6.40 o 
   4  18   1      477.73      501.01     11.26 o 
   5  18   1      264.21      288.49     11.39 o 
   6  18   1       89.26       95.30      8.32 o 
  -6  19   1       71.84       72.24      6.68 o 
  -5  19   1        2.80        4.89      7.47 o 
  -4  19   1       21.42       30.13      6.16 o 
  -3  19   1      426.45      445.54      8.54 o 
  -2  19   1      125.16      119.66      5.24 o 
  -1  19   1       90.54       81.74      7.18 o 
   0  19   1       88.48       94.46      5.26 o 
   1  19   1      108.58      104.62      5.72 o 
   2  19   1      121.21      111.45      5.13 o 
   3  19   1       84.83       79.62      6.06 o 
   4  19   1       86.07      108.92      5.76 o 
   5  19   1       68.65       73.77      6.13 o 
  -5  20   1      175.25      158.71     11.97 o 
  -4  20   1        1.91        3.92      6.75 o 
  -3  20   1        8.78       10.07      6.11 o 
  -2  20   1      105.64      100.86      5.25 o 
  -1  20   1      125.33      124.85      5.59 o 
   0  20   1      123.09      102.80      5.05 o 
   1  20   1      248.49      210.82      5.56 o 
   2  20   1      388.02      362.70      6.26 o 
   3  20   1      168.51      181.22      5.86 o 
   4  20   1        0.37        8.11      5.94 o 
   5  20   1       48.37       69.86      8.94 o 
  -4  21   1      137.16      149.56      6.60 o 
  -3  21   1        9.54        6.00      6.26 o 
  -2  21   1      257.48      233.76      5.46 o 
  -1  21   1      186.51      185.03      5.71 o 
   0  21   1      163.82      146.05      5.69 o 
   1  21   1        0.29        9.33      5.93 o 
   2  21   1        3.96        4.97      5.71 o 
   3  21   1       92.53       79.59      6.12 o 
   4  21   1        7.30       10.59      8.09 o 
  -3  22   1        2.09        0.91      5.59 o 
  -2  22   1        4.43        9.70      5.01 o 
  -1  22   1      187.09      231.52      5.41 o 
   0  22   1        0.82       -0.74      5.08 o 
   1  22   1       59.92       44.54      5.82 o 
   2  22   1       18.77       19.26      5.01 o 
   3  22   1      115.13      134.94      5.71 o 
  -1  23   1      110.65      115.11      5.35 o 
   0  23   1      202.12      220.03      6.66 o 
   1  23   1       66.31       67.17      5.93 o 
 -10   0   2        5.38       10.66     15.69 o 
  -8   0   2      443.04      444.43     11.81 o 
  -6   0   2      114.78       90.93      7.73 o 
  -4   0   2      180.62      176.76      7.60 o 
  -2   0   2       22.93       23.14      2.87 o 
   0   0   2      200.37      253.42      2.38 o 
   2   0   2   227179.44   216127.53    829.99 o 
   4   0   2      424.63      292.97     11.24 o 
   6   0   2      659.21      632.00     38.21 o 
   8   0   2      454.53      421.19     19.91 o 
 -10   1   2       57.86       55.33     10.48 o 
  -9   1   2      110.79      106.79      7.84 o 
  -8   1   2      127.42      133.10      6.99 o 
  -7   1   2      115.08      113.58      6.19 o 
  -6   1   2      514.66      494.42      8.60 o 
  -5   1   2        2.83       13.37      4.62 o 
  -4   1   2     1825.49     1876.90     25.32 o 
  -3   1   2     7751.23     6536.37    801.85 o 
  -2   1   2    12484.77    11981.68     91.60 o 
  -1   1   2     3053.36     2565.69     16.00 o 
   0   1   2     1815.78     1896.79     10.01 o 
   1   1   2     1396.64     1462.08     13.65 o 
   2   1   2     1635.55     1668.48      9.05 o 
   3   1   2      361.79      389.40      5.23 o 
   4   1   2     1911.29     2019.24     27.34 o 
   5   1   2       63.78       72.46      9.09 o 
   6   1   2       14.53       16.04      5.69 o 
   7   1   2      158.21      139.87      7.83 o 
   8   1   2        1.65        0.25      7.33 o 
   9   1   2       27.32       24.89      9.39 o 
 -10   2   2      149.28      173.53     21.63 o 
  -9   2   2        3.39        8.16      7.46 o 
  -8   2   2        2.10       14.34      6.08 o 
  -7   2   2      616.51      605.07     11.57 o 
  -6   2   2      770.04      783.54     12.65 o 
  -5   2   2        1.73        5.63      4.60 o 
  -4   2   2     4731.66     4969.11     65.90 o 
  -3   2   2      204.50      189.49      3.63 o 
  -2   2   2      245.50      227.34      4.37 o 
  -1   2   2     3039.87     2746.46     31.49 o 
   0   2   2      193.41      178.82      4.30 o 
   1   2   2    10043.37    10481.22     18.55 o 
   2   2   2    10052.49    10480.73     29.43 o 
   3   2   2     4770.14     4643.97     25.25 o 
   4   2   2       43.15       35.94      4.49 o 
   5   2   2      177.93      199.23      6.47 o 
   6   2   2        0.73        8.50      5.88 o 
   7   2   2       44.26       53.63      7.69 o 
   8   2   2       83.56       92.15      6.59 o 
   9   2   2        0.13       -0.90     10.37 o 
 -10   3   2       82.07       93.30      9.71 o 
  -9   3   2        0.22        9.03      7.73 o 
  -8   3   2      395.32      360.99      6.95 o 
  -7   3   2       15.41       16.62      6.91 o 
  -6   3   2        9.38       14.64      6.73 o 
  -5   3   2     2325.96     2416.48     22.65 o 
  -4   3   2     7582.42     8118.69     26.89 o 
  -3   3   2        7.10        8.80      3.57 o 
  -2   3   2      409.75      397.47      4.55 o 
  -1   3   2       25.33       42.36      2.66 o 
   0   3   2    23695.82    25195.76    551.34 o 
   1   3   2    12258.38    12518.43     37.63 o 
   2   3   2    17004.47    17233.76     49.01 o 
   3   3   2     1423.07     1325.53     13.36 o 
   4   3   2      205.23      228.42      5.98 o 
   5   3   2      958.32      907.93     15.55 o 
   6   3   2      249.37      265.04      8.79 o 
   7   3   2       10.78       17.00      8.16 o 
   8   3   2      379.44      341.17      8.57 o 
   9   3   2       44.25       44.23      9.05 o 
 -10   4   2       79.73       77.43      8.02 o 
  -9   4   2      151.67      156.43      8.51 o 
  -8   4   2       24.10        8.77      7.11 o 
  -7   4   2     1127.85     1032.36     14.41 o 
  -6   4   2     1087.41     1165.10     13.30 o 
  -5   4   2     1856.13     1837.94     28.44 o 
  -4   4   2      107.75      106.39      3.88 o 
  -3   4   2      412.50      429.76      7.07 o 
  -2   4   2     3244.75     3327.56     18.69 o 
  -1   4   2     1667.37     1643.43     38.76 o 
   0   4   2      322.80      270.32      4.31 o 
   1   4   2      251.76      267.34      4.05 o 
   2   4   2      398.05      378.66      9.29 o 
   3   4   2       11.71       11.84      6.73 o 
   4   4   2      569.65      619.80      8.29 o 
   5   4   2      296.61      306.21      8.02 o 
   6   4   2      135.24      132.88      7.18 o 
   7   4   2       72.46       77.38      8.22 o 
   8   4   2       64.04       47.08      9.33 o 
   9   4   2       13.44        8.11      8.64 o 
 -10   5   2       56.63       63.63     10.92 o 
  -9   5   2        5.18        3.03      8.26 o 
  -8   5   2      120.63      107.47      6.91 o 
  -7   5   2      237.02      224.02      9.62 o 
  -6   5   2     4219.34     4148.41     36.38 o 
  -5   5   2       30.19       18.49      4.98 o 
  -4   5   2      239.20      241.40      5.15 o 
  -3   5   2      391.66      439.63      7.80 o 
  -2   5   2      325.60      357.68      7.20 o 
  -1   5   2     7376.97     6856.95     74.91 o 
   0   5   2    11784.39    11823.51     48.08 o 
   1   5   2     1699.00     1639.91     10.21 o 
   2   5   2       32.52       60.99      4.32 o 
   3   5   2       34.15       46.48      3.89 o 
   4   5   2      365.53      385.05      8.08 o 
   5   5   2      483.36      489.75     10.34 o 
   6   5   2      125.89      127.01      7.12 o 
   7   5   2        3.30        0.17      9.25 o 
   8   5   2       91.25      101.16      8.30 o 
   9   5   2       13.25       17.71      8.62 o 
 -10   6   2        7.36       15.97      8.54 o 
  -9   6   2        2.99        1.57      9.20 o 
  -8   6   2       12.92       12.48      8.08 o 
  -7   6   2        0.25        0.61      8.47 o 
  -6   6   2      812.47      833.14     14.05 o 
  -5   6   2     2359.07     2417.46     18.19 o 
  -4   6   2        3.38        1.47      3.87 o 
  -3   6   2       56.60       72.26      3.99 o 
  -2   6   2       22.76       44.33      5.71 o 
  -1   6   2    21165.56    19249.80    171.58 o 
   0   6   2     1529.43     1541.90     34.27 o 
   1   6   2     6141.25     6429.49     33.57 o 
   2   6   2     1802.73     1723.03    116.53 o 
   3   6   2     1383.64     1512.46     18.41 o 
   4   6   2      182.10      127.20      5.65 o 
   5   6   2        5.95       -5.12      6.29 o 
   6   6   2        2.13        5.69      7.38 o 
   7   6   2       89.58       87.58      8.34 o 
   8   6   2        2.06       -1.23      7.74 o 
   9   6   2      128.00      131.58      8.48 o 
 -10   7   2        0.45       -1.54     13.95 o 
  -9   7   2       14.54        1.33     10.15 o 
  -8   7   2      105.46       91.15      8.05 o 
  -7   7   2       94.65       82.94      9.20 o 
  -6   7   2      159.59      150.41      7.05 o 
  -5   7   2      871.52      949.73     12.33 o 
  -4   7   2       17.43       23.27      3.92 o 
  -3   7   2     1408.79     1533.78     27.06 o 
  -2   7   2      518.11      436.37     12.07 o 
  -1   7   2      227.38      235.04      8.31 o 
   0   7   2      597.78      701.74     14.03 o 
   1   7   2     1501.09     1455.36     27.51 o 
   2   7   2      448.81      424.95     11.88 o 
   3   7   2      334.38      345.19      7.90 o 
   4   7   2      445.09      429.55     11.65 o 
   5   7   2      229.47      198.87      7.84 o 
   6   7   2        1.57        3.28      7.34 o 
   7   7   2       28.48       31.46      8.50 o 
   8   7   2        1.01       -1.87      8.95 o 
   9   7   2       68.39       66.11      8.25 o 
  -9   8   2       14.74        6.47     15.53 o 
  -8   8   2       28.15        8.90      8.93 o 
  -7   8   2       12.69       14.34     11.03 o 
  -6   8   2     2318.24     2238.24     30.93 o 
  -5   8   2       85.66       68.72      6.49 o 
  -4   8   2       60.40       43.46      5.29 o 
  -3   8   2      783.79      781.55     10.46 o 
  -2   8   2     1503.81     1665.51     15.15 o 
  -1   8   2      723.48      656.62     11.45 o 
   0   8   2      522.49      519.93     12.32 o 
   1   8   2     4832.18     5205.87     87.78 o 
   2   8   2     3195.65     3358.80     22.88 o 
   3   8   2     4836.73     4481.42     36.64 o 
   4   8   2       54.61       67.19      7.71 o 
   5   8   2      240.71      225.63      7.78 o 
   6   8   2      505.23      446.79     12.37 o 
   7   8   2       23.12       23.46      7.91 o 
   8   8   2        3.34        3.56      8.73 o 
   9   8   2       28.88       43.30      6.79 o 
  -9   9   2       47.36       54.64      9.77 o 
  -8   9   2      166.42      151.41      6.97 o 
  -7   9   2       52.68       47.05      8.25 o 
  -6   9   2       36.62       53.93      9.22 o 
  -5   9   2       76.03       98.68     10.59 o 
  -4   9   2        0.01        6.43      5.87 o 
  -3   9   2      949.42      934.25     11.36 o 
  -2   9   2     2574.10     2597.56     39.78 o 
  -1   9   2       61.82       84.36      4.07 o 
   0   9   2      458.24      562.29      8.01 o 
   1   9   2     3528.72     3784.66     24.87 o 
   2   9   2      720.62      693.08      9.16 o 
   3   9   2      714.68      675.60     10.15 o 
   4   9   2       49.97       45.00      9.41 o 
   5   9   2      530.79      495.21     10.44 o 
   6   9   2      155.84      150.70      8.79 o 
   7   9   2       38.57       36.65      9.93 o 
   8   9   2      222.77      258.42      7.75 o 
   9   9   2        0.36       -3.05      8.58 o 
  -9  10   2       31.15       32.36      9.02 o 
  -8  10   2       42.25       32.43      7.02 o 
  -7  10   2     1201.59     1167.64     15.29 o 
  -6  10   2       47.44       35.70     11.72 o 
  -5  10   2     2355.14     2277.58     23.41 o 
  -4  10   2     2833.16     2874.43     24.41 o 
  -3  10   2      533.52      522.62      8.84 o 
  -2  10   2     4849.11     5270.70     46.80 o 
  -1  10   2     1001.42     1064.26     11.43 o 
   0  10   2      381.14      397.11      7.28 o 
   1  10   2     1356.95     1555.64     16.11 o 
   2  10   2      160.22      186.59      5.63 o 
   3  10   2        8.80       -2.52      6.88 o 
   4  10   2       56.77       54.44      9.18 o 
   5  10   2       32.40       38.84      8.30 o 
   6  10   2      800.40      835.31     18.14 o 
   7  10   2      107.28      110.72      7.25 o 
   8  10   2      212.87      241.03      7.86 o 
  -9  11   2        0.27       11.91     10.21 o 
  -8  11   2       20.27       15.66      7.09 o 
  -7  11   2       13.87       21.41      7.96 o 
  -6  11   2       57.92       60.66     25.67 o 
  -5  11   2      301.72      283.35     11.04 o 
  -4  11   2      649.69      644.76     24.51 o 
  -3  11   2       16.73       15.01      9.64 o 
  -2  11   2      525.05      573.29     13.56 o 
  -1  11   2      961.19      899.92     12.03 o 
   0  11   2       71.01       79.68      4.68 o 
   1  11   2      113.30       95.76      8.70 o 
   2  11   2      167.39      169.64     10.78 o 
   3  11   2       75.75       60.35      7.58 o 
   4  11   2      838.76      763.28     14.00 o 
   5  11   2      288.45      267.83      8.88 o 
   6  11   2      156.95      182.37     12.13 o 
   7  11   2      208.43      212.17      9.05 o 
   8  11   2      404.70      420.56      9.36 o 
  -9  12   2        1.42        6.80      9.11 o 
  -8  12   2      121.10      141.94      6.95 o 
  -7  12   2      370.64      357.20      9.01 o 
  -6  12   2      504.94      533.53     11.71 o 
  -5  12   2      214.84      219.03      9.60 o 
  -4  12   2        0.19        2.51      6.94 o 
  -3  12   2       13.24        9.24      8.91 o 
  -2  12   2      205.17      236.85     12.23 o 
  -1  12   2      670.09      691.44      8.38 o 
   0  12   2      164.06      188.87      5.37 o 
   1  12   2     1493.34     1445.94     21.42 o 
   2  12   2       40.64       38.98      8.47 o 
   3  12   2      224.53      244.23      8.24 o 
   4  12   2       15.07        9.69     10.76 o 
   5  12   2       21.38       11.01     12.21 o 
   6  12   2      511.00      472.02     11.35 o 
   7  12   2      111.72      116.58      8.95 o 
   8  12   2        2.32        9.71      6.91 o 
  -8  13   2        0.36        2.31      7.29 o 
  -7  13   2      149.58      165.00      8.57 o 
  -6  13   2       35.07       39.40      7.80 o 
  -5  13   2      817.03      748.34     21.22 o 
  -4  13   2     3803.84     3700.05     33.18 o 
  -3  13   2       82.31       79.24      7.72 o 
  -2  13   2      110.16      106.77      7.00 o 
  -1  13   2      123.59      115.46      5.23 o 
   0  13   2     1397.03     1482.88     14.21 o 
   1  13   2      562.44      524.04     11.83 o 
   2  13   2       88.93       92.33     10.01 o 
   3  13   2      110.29      108.19      7.24 o 
   4  13   2      186.96      152.68     13.46 o 
   5  13   2       13.45       13.86     17.34 o 
   6  13   2        1.12        1.54     10.40 o 
   7  13   2        1.52       -6.60      7.76 o 
   8  13   2       75.11       93.41      7.58 o 
  -8  14   2       22.10       14.25      6.45 o 
  -7  14   2       44.91       55.24      7.50 o 
  -6  14   2       12.61       13.52      7.54 o 
  -5  14   2     1108.66     1169.88     19.63 o 
  -4  14   2      368.68      327.35     10.24 o 
  -3  14   2        1.53       -8.97      8.97 o 
  -2  14   2       81.43       79.38      6.24 o 
  -1  14   2     2446.80     2497.35     17.09 o 
   0  14   2     1184.21     1172.72     13.25 o 
   1  14   2       55.08       61.28      8.65 o 
   2  14   2      724.98      647.23     17.09 o 
   3  14   2      266.13      255.48      8.81 o 
   4  14   2      390.98      386.68     15.46 o 
   5  14   2       71.78       65.53      9.79 o 
   6  14   2       34.95       20.72      8.63 o 
   7  14   2        7.33        2.02      7.35 o 
  -8  15   2        6.62       20.03      5.76 o 
  -7  15   2       22.79       19.16      8.80 o 
  -6  15   2       52.50       35.12      7.61 o 
  -5  15   2       82.67       61.61      9.12 o 
  -4  15   2       20.21       11.67      9.95 o 
  -3  15   2      166.79      160.27      7.65 o 
  -2  15   2      547.70      487.20      9.41 o 
  -1  15   2      236.22      241.71      5.86 o 
   0  15   2       68.14       47.21      9.88 o 
   1  15   2       61.41       50.07      9.29 o 
   2  15   2       63.47       67.25      7.23 o 
   3  15   2       33.58       23.04      8.37 o 
   4  15   2       29.06       43.33      7.81 o 
   5  15   2      200.54      209.46     10.72 o 
   6  15   2        8.96        4.47      8.17 o 
   7  15   2       25.94       39.56      7.42 o 
  -7  16   2        0.91        3.88      5.98 o 
  -6  16   2       53.05       64.80      7.43 o 
  -5  16   2      131.19      139.27      9.61 o 
  -4  16   2      124.71      125.20      8.84 o 
  -3  16   2     1802.27     1700.79     19.45 o 
  -2  16   2       34.84       27.28      7.54 o 
  -1  16   2      359.74      306.93     12.83 o 
   0  16   2      140.68      108.36      9.20 o 
   1  16   2       23.74       29.88      8.21 o 
   2  16   2       70.31       65.27      7.72 o 
   3  16   2      613.81      605.76     12.57 o 
   4  16   2      174.68      176.05      6.60 o 
   5  16   2       69.28       73.15      7.98 o 
   6  16   2      116.74       94.92      9.77 o 
   7  16   2      178.47      221.12     15.52 o 
  -7  17   2        2.39        2.07      5.69 o 
  -6  17   2       53.14       61.17      7.20 o 
  -5  17   2        8.57       11.59      7.80 o 
  -4  17   2      107.12      120.16     12.93 o 
  -3  17   2      503.87      535.24      8.01 o 
  -2  17   2        4.20        7.42      6.31 o 
  -1  17   2      322.05      281.20      9.79 o 
   0  17   2        5.50       -0.02      9.74 o 
   1  17   2      237.82      174.67      7.55 o 
   2  17   2      172.63      178.92      5.85 o 
   3  17   2       64.74       62.15      5.60 o 
   4  17   2      180.26      185.80      6.61 o 
   5  17   2       87.33      100.27      6.57 o 
   6  17   2       59.33       81.56      7.76 o 
  -6  18   2      107.07      104.81     10.62 o 
  -5  18   2        2.76        9.93      7.96 o 
  -4  18   2        1.79        5.42      6.14 o 
  -3  18   2        0.91       10.16      6.17 o 
  -2  18   2      375.80      336.42      7.20 o 
  -1  18   2      161.78      155.25      6.37 o 
   0  18   2      284.64      295.73      7.54 o 
   1  18   2      333.82      329.80      8.25 o 
   2  18   2      649.60      605.41      8.50 o 
   3  18   2        0.12        4.79      5.68 o 
   4  18   2        9.31       11.35      5.78 o 
   5  18   2       37.21       38.69      6.76 o 
   6  18   2        3.80        4.91      7.84 o 
  -6  19   2       15.15       19.89      5.76 o 
  -5  19   2        7.11       -0.52      9.35 o 
  -4  19   2      347.10      369.44      9.17 o 
  -3  19   2        1.54        3.54      6.17 o 
  -2  19   2      198.95      216.95     13.06 o 
  -1  19   2        9.41       -4.18      7.07 o 
   0  19   2      360.70      372.91      8.38 o 
   1  19   2        0.65        4.15      6.21 o 
   2  19   2      359.03      348.23      8.84 o 
   3  19   2      152.04      148.17      5.96 o 
   4  19   2        2.31       -6.05      7.75 o 
   5  19   2       14.13       10.60      7.50 o 
  -5  20   2       67.88       87.70      6.70 o 
  -4  20   2        2.20        7.28      6.51 o 
  -3  20   2        0.36       -5.82      5.82 o 
  -2  20   2        7.66       17.49      7.72 o 
  -1  20   2       40.13       43.36      5.52 o 
   0  20   2      352.66      356.66      7.67 o 
   1  20   2       34.40       44.78      5.50 o 
   2  20   2       44.64       26.68      5.33 o 
   3  20   2      256.04      242.22      7.66 o 
   4  20   2       30.62       41.52      6.29 o 
  -4  21   2        6.22       -1.10      5.11 o 
  -3  21   2       12.97       13.55      5.46 o 
  -2  21   2       12.60       12.81      4.82 o 
  -1  21   2      292.73      336.82      7.06 o 
   0  21   2        0.01        3.22      6.03 o 
   1  21   2       23.73       25.34      5.51 o 
   2  21   2        9.00       19.07      5.18 o 
   3  21   2        3.88        7.59      5.24 o 
   4  21   2       41.43       57.07      8.45 o 
  -3  22   2       91.77      103.50      4.76 o 
  -2  22   2      139.16      138.11      8.91 o 
  -1  22   2      453.05      461.30      9.35 o 
   0  22   2       32.49       34.43      5.38 o 
   1  22   2       18.99       10.10      5.34 o 
   2  22   2       56.02       42.75      6.22 o 
  -1  23   2        0.01        5.65      6.73 o 
   0  23   2       10.63       -5.49      5.49 o 
  -9   0   3      150.66      139.03      9.88 o 
  -7   0   3      100.74       81.40     15.13 o 
  -5   0   3     6736.54     6817.57    127.95 o 
  -3   0   3      439.15      426.33     13.78 o 
  -1   0   3    10186.50    10947.89     21.44 o 
   1   0   3    10916.52    11773.49    309.84 o 
   3   0   3     3864.10     4038.64     82.53 o 
   5   0   3      116.22      130.07     11.29 o 
   7   0   3      330.69      359.51     29.96 o 
   9   0   3      228.63      247.94     14.31 o 
 -10   1   3        9.77       -1.77     11.87 o 
  -9   1   3      127.02      127.08      7.47 o 
  -8   1   3      153.15      163.92      8.28 o 
  -7   1   3      167.85      172.60      7.60 o 
  -6   1   3       29.11       34.57      7.18 o 
  -5   1   3       77.19       73.17      4.64 o 
  -4   1   3       24.82       24.76      3.68 o 
  -3   1   3     6874.56     6148.96     33.69 o 
  -2   1   3       28.62       61.88      4.72 o 
  -1   1   3     7574.01     8199.74     89.28 o 
   0   1   3        1.71       13.39      2.52 o 
   1   1   3     1790.86     1977.53     19.87 o 
   2   1   3     9533.06     9576.36     33.44 o 
   3   1   3      258.96      279.08      6.93 o 
   4   1   3     3403.78     3610.05     49.33 o 
   5   1   3       11.72       26.12      6.20 o 
   6   1   3       73.52       76.44      7.31 o 
   7   1   3      377.68      329.60      9.52 o 
   8   1   3       59.59       65.86      7.57 o 
   9   1   3       10.73       22.64      9.95 o 
 -10   2   3       52.66       65.61     11.30 o 
  -9   2   3        0.44       -7.31      7.80 o 
  -8   2   3     1478.84     1499.96     15.33 o 
  -7   2   3       18.36       20.74      7.92 o 
  -6   2   3      179.83      178.41      6.08 o 
  -5   2   3      132.45      132.57      4.81 o 
  -4   2   3     1613.31     1572.32     19.91 o 
  -3   2   3     1200.34     1230.77     14.27 o 
  -2   2   3      132.93      175.68      4.52 o 
  -1   2   3     2712.20     2716.81     22.13 o 
   0   2   3      906.31      939.49     13.37 o 
   1   2   3    25094.69    25523.98    127.50 o 
   2   2   3    10838.16    11362.24     41.56 o 
   3   2   3       80.84       70.88      7.52 o 
   4   2   3    15120.27    15584.79     58.62 o 
   5   2   3      220.76      206.48      8.41 o 
   6   2   3       66.06       62.91      7.64 o 
   7   2   3        7.58       24.29     12.45 o 
   8   2   3       97.50       89.02      8.55 o 
   9   2   3        0.97        4.34     10.55 o 
 -10   3   3        7.01       -2.51      7.75 o 
  -9   3   3        2.30        4.15      6.86 o 
  -8   3   3      452.37      440.18      9.08 o 
  -7   3   3       52.82       48.37      7.85 o 
  -6   3   3      407.64      393.93      8.07 o 
  -5   3   3     1411.86     1397.07     15.61 o 
  -4   3   3     2805.70     3057.01     32.92 o 
  -3   3   3     1206.63     1223.77     11.55 o 
  -2   3   3       31.03       30.32      2.33 o 
  -1   3   3    29862.94    31450.54    464.32 o 
   0   3   3     3126.93     3363.39     46.71 o 
   1   3   3    11717.04    11802.29    132.84 o 
   2   3   3      552.70      494.42     12.98 o 
   3   3   3     1119.19     1122.83     11.36 o 
   4   3   3      363.61      321.21      9.53 o 
   5   3   3       87.53       79.55      6.92 o 
   6   3   3       18.55        8.82      6.76 o 
   7   3   3      155.65      153.78      7.68 o 
   8   3   3        1.21        7.51      7.90 o 
   9   3   3       68.20       72.02      8.01 o 
 -10   4   3      202.26      198.18      7.49 o 
  -9   4   3       49.84       44.60      7.13 o 
  -8   4   3      582.62      574.36      9.75 o 
  -7   4   3      766.86      690.90     12.10 o 
  -6   4   3      125.20      133.79      9.50 o 
  -5   4   3     1265.11     1439.55     13.53 o 
  -4   4   3     9613.88     9883.88     29.18 o 
  -3   4   3      134.56      122.83      5.09 o 
  -2   4   3     6016.13     6024.45     23.75 o 
  -1   4   3     3579.98     3597.78     70.18 o 
   0   4   3    29423.17    28884.61    621.66 o 
   1   4   3     1897.59     2060.22     53.67 o 
   2   4   3      986.22     1116.38     12.77 o 
   3   4   3       73.02       47.15      4.35 o 
   4   4   3     5503.26     5186.33     35.55 o 
   5   4   3      607.63      594.86     11.12 o 
   6   4   3      371.33      319.43      7.64 o 
   7   4   3      256.09      213.14      7.83 o 
   8   4   3       61.61       66.38      9.49 o 
   9   4   3        4.33       12.36      8.74 o 
 -10   5   3       40.06       28.55      7.74 o 
  -9   5   3        1.80        8.28      7.58 o 
  -8   5   3      159.00      141.87      8.92 o 
  -7   5   3       64.12       33.99      7.81 o 
  -6   5   3      260.98      255.02      7.18 o 
  -5   5   3      346.70      331.14      7.10 o 
  -4   5   3      530.75      543.03      7.55 o 
  -3   5   3     5052.74     5254.32     32.72 o 
  -2   5   3     8198.77     7970.85    161.44 o 
  -1   5   3     1378.65     1246.10     14.98 o 
   0   5   3       25.77       31.73      4.96 o 
   1   5   3      819.75      828.94     41.87 o 
   2   5   3      820.25      944.81     14.37 o 
   3   5   3       84.24       72.37      4.20 o 
   4   5   3       86.76      106.32      6.07 o 
   5   5   3       22.57       16.66      6.95 o 
   6   5   3       34.46       38.27      7.11 o 
   7   5   3       13.82       18.80      7.06 o 
   8   5   3        3.96        7.90      8.27 o 
   9   5   3       76.28       83.84      8.99 o 
 -10   6   3      154.39      173.97      9.47 o 
  -9   6   3       29.79       41.76      9.20 o 
  -8   6   3       24.05       17.98      7.72 o 
  -7   6   3        1.29        4.78      9.16 o 
  -6   6   3      141.38      141.89      7.72 o 
  -5   6   3     3303.01     3324.46     35.74 o 
  -4   6   3      196.95      193.56      5.68 o 
  -3   6   3     7082.12     7626.41     44.29 o 
  -2   6   3    11504.49    12386.42    279.47 o 
  -1   6   3     1348.51     1257.95     26.36 o 
   0   6   3       46.29       64.54      5.60 o 
   1   6   3        0.90        4.66      6.98 o 
   2   6   3      201.48      182.98      5.47 o 
   3   6   3      101.06       76.31      4.49 o 
   4   6   3       47.59       50.75      5.98 o 
   5   6   3      684.90      611.29     18.60 o 
   6   6   3      108.52       87.18      6.93 o 
   7   6   3       53.08       54.97      7.59 o 
   8   6   3        0.06        0.08      7.64 o 
   9   6   3       86.43       95.89      8.66 o 
 -10   7   3       18.18       19.61      9.64 o 
  -9   7   3       61.13       59.70     11.05 o 
  -8   7   3      114.46      115.14      8.15 o 
  -7   7   3       73.18       67.05      9.13 o 
  -6   7   3      108.71       86.72      7.11 o 
  -5   7   3     1451.49     1474.19     15.55 o 
  -4   7   3      635.90      791.93     10.71 o 
  -3   7   3     3979.97     4395.80     22.09 o 
  -2   7   3     4302.18     4862.41     94.52 o 
  -1   7   3     3827.13     4026.54     91.03 o 
   0   7   3     2650.10     2812.25     43.83 o 
   1   7   3        0.95       12.24      8.26 o 
   2   7   3     2754.63     3104.07     29.21 o 
   3   7   3     4037.63     4036.67     32.80 o 
   4   7   3     1782.20     1805.20     25.36 o 
   5   7   3      365.24      361.13     11.51 o 
   6   7   3      191.38      193.71      9.02 o 
   7   7   3       42.83       42.49      8.44 o 
   8   7   3        0.69       -0.76      8.18 o 
   9   7   3      100.80      127.95      7.81 o 
  -9   8   3      146.07      153.68     17.43 o 
  -8   8   3      594.94      616.85     21.83 o 
  -7   8   3      400.30      385.11     11.58 o 
  -6   8   3      810.68      798.26     13.17 o 
  -5   8   3      339.81      316.09     11.84 o 
  -4   8   3      436.10      442.73      8.37 o 
  -3   8   3      184.92      249.68      6.19 o 
  -2   8   3     1827.38     1843.78     18.56 o 
  -1   8   3        6.44       10.18      5.64 o 
   0   8   3     7615.25     8110.90    184.70 o 
   1   8   3      280.46      259.56      6.83 o 
   2   8   3      824.91      822.13     11.53 o 
   3   8   3       13.45       30.29      6.99 o 
   4   8   3      284.94      318.78     12.07 o 
   5   8   3       26.24       19.92      7.99 o 
   6   8   3       58.96       63.57      9.62 o 
   7   8   3      308.92      291.89      7.36 o 
   8   8   3       88.51       97.91      7.68 o 
   9   8   3       47.91       51.16     10.66 o 
  -9   9   3       22.12       10.66     10.40 o 
  -8   9   3      128.80      140.69      6.42 o 
  -7   9   3      174.25      182.23      8.15 o 
  -6   9   3      477.12      471.13     10.62 o 
  -5   9   3      599.53      599.91     12.90 o 
  -4   9   3     1187.25     1090.66     15.86 o 
  -3   9   3     1547.01     1648.62     16.53 o 
  -2   9   3     3082.02     3270.32     19.25 o 
  -1   9   3      753.98      746.24      8.88 o 
   0   9   3       73.38       71.65      4.97 o 
   1   9   3      572.07      592.23      7.91 o 
   2   9   3     2040.03     2234.65     15.40 o 
   3   9   3     1635.34     1481.28     17.89 o 
   4   9   3        4.56       10.95      7.49 o 
   5   9   3      405.96      369.49     10.42 o 
   6   9   3       15.02       23.02      7.40 o 
   7   9   3       30.38       46.56      8.42 o 
   8   9   3        4.58       -5.69      9.14 o 
  -9  10   3      212.53      230.12      8.61 o 
  -8  10   3       80.70       97.63      6.34 o 
  -7  10   3       23.68       13.47      7.59 o 
  -6  10   3        4.91       17.74     11.05 o 
  -5  10   3      243.97      264.24      7.52 o 
  -4  10   3      343.49      340.19      9.20 o 
  -3  10   3      118.51      120.34      5.83 o 
  -2  10   3     3506.31     3743.96     21.79 o 
  -1  10   3      176.28      201.73      7.64 o 
   0  10   3    11658.83    11708.26     59.43 o 
   1  10   3      597.83      624.84      9.40 o 
   2  10   3     3456.39     3465.39     29.86 o 
   3  10   3       24.56       30.56      9.34 o 
   4  10   3      798.54      753.91     15.87 o 
   5  10   3      198.05      180.88      8.58 o 
   6  10   3      459.68      408.29      8.58 o 
   7  10   3       10.36       31.92      7.41 o 
   8  10   3       10.49       11.62      8.11 o 
  -9  11   3       19.49       27.98      7.96 o 
  -8  11   3      148.65      144.61      6.06 o 
  -7  11   3      114.85      127.26      7.91 o 
  -6  11   3       27.24       44.25     13.27 o 
  -5  11   3     1766.21     1707.69     19.27 o 
  -4  11   3      163.95      184.89      9.92 o 
  -3  11   3      158.67      158.16      8.36 o 
  -2  11   3      252.93      251.71      6.48 o 
  -1  11   3      282.28      297.54      5.63 o 
   0  11   3      153.91      161.26      8.13 o 
   1  11   3      167.98      148.33      7.36 o 
   2  11   3      728.17      739.21     19.09 o 
   3  11   3      311.05      358.90     13.63 o 
   4  11   3      115.00      112.92      8.89 o 
   5  11   3       47.89       34.04      8.77 o 
   6  11   3       61.62       44.99      8.40 o 
   7  11   3       38.17       36.11      8.11 o 
   8  11   3        1.40       -7.79      7.79 o 
  -9  12   3       48.26       47.39      9.56 o 
  -8  12   3      302.29      319.92     10.74 o 
  -7  12   3      114.09      107.10      7.12 o 
  -6  12   3       86.09       84.23      7.34 o 
  -5  12   3     2060.23     2008.78     44.07 o 
  -4  12   3       57.64       66.33      6.53 o 
  -3  12   3     1310.19     1255.19     21.08 o 
  -2  12   3     2787.26     2862.26     22.39 o 
  -1  12   3     1360.14     1355.46     13.18 o 
   0  12   3       58.55       60.36      8.42 o 
   1  12   3       41.62       31.04      7.29 o 
   2  12   3       31.11       35.82     15.31 o 
   3  12   3       82.29       67.50     10.15 o 
   4  12   3      107.30      114.77     16.08 o 
   5  12   3      331.32      334.03     13.25 o 
   6  12   3      185.50      180.22      8.90 o 
   7  12   3        2.74        0.98      6.77 o 
   8  12   3      151.24      186.70      7.56 o 
  -8  13   3        5.71       12.45      6.37 o 
  -7  13   3       24.17       16.47      7.08 o 
  -6  13   3        2.83        0.18      7.89 o 
  -5  13   3     2004.27     1918.01     22.12 o 
  -4  13   3     3497.92     3265.70     29.35 o 
  -3  13   3      813.55      856.69     23.82 o 
  -2  13   3       95.47       87.17      5.77 o 
  -1  13   3     1790.24     1846.11     22.10 o 
   0  13   3      539.93      566.08     14.98 o 
   1  13   3      553.99      539.56     34.38 o 
   2  13   3      127.08      113.20      9.81 o 
   3  13   3      187.67      178.96     13.16 o 
   4  13   3       92.05       55.35     14.45 o 
   5  13   3      239.12      219.87     10.17 o 
   6  13   3      197.01      190.18      8.76 o 
   7  13   3      103.84      102.19      6.68 o 
  -8  14   3        0.40        0.61      5.53 o 
  -7  14   3      274.85      257.90     15.95 o 
  -6  14   3      198.79      210.51      7.68 o 
  -5  14   3      288.51      316.58     13.14 o 
  -4  14   3     1579.52     1575.82     21.09 o 
  -3  14   3      866.68      829.18     15.21 o 
  -2  14   3      200.00      194.65      5.41 o 
  -1  14   3       51.55       55.23      5.85 o 
   0  14   3      908.46      832.61     12.95 o 
   1  14   3        2.00       -1.16      6.51 o 
   2  14   3       89.83       73.81     11.07 o 
   3  14   3      194.67      140.01     21.28 o 
   4  14   3       30.60       21.85      8.26 o 
   5  14   3       18.47       12.32     10.80 o 
   6  14   3      140.07      164.71     11.87 o 
   7  14   3       11.38       17.94      6.90 o 
  -8  15   3       26.63       31.97      4.90 o 
  -7  15   3        6.72       17.35      6.47 o 
  -6  15   3      945.48      967.53     22.21 o 
  -5  15   3        7.19       12.72      8.46 o 
  -4  15   3      845.85      791.51     15.40 o 
  -3  15   3       28.70       38.41      8.18 o 
  -2  15   3     2398.10     2350.52     36.88 o 
  -1  15   3       20.14       15.31      6.20 o 
   0  15   3      406.07      379.25      9.18 o 
   1  15   3      155.14      180.48      7.61 o 
   2  15   3      385.89      392.50     14.85 o 
   3  15   3       74.09       72.28     15.87 o 
   4  15   3       22.24       28.32      7.56 o 
   5  15   3        3.69        6.28      9.57 o 
   6  15   3       82.00       85.04     10.32 o 
   7  15   3      172.00      214.99      7.33 o 
  -7  16   3        0.88        3.40      5.52 o 
  -6  16   3      350.27      369.23      9.25 o 
  -5  16   3     1467.86     1531.40     26.49 o 
  -4  16   3        3.53        0.83      7.23 o 
  -3  16   3       12.57        9.88      7.67 o 
  -2  16   3       37.48       47.78      8.43 o 
  -1  16   3      364.61      342.74     10.05 o 
   0  16   3      156.91      134.74      8.53 o 
   1  16   3      534.27      467.62     12.25 o 
   2  16   3      598.06      582.30     11.80 o 
   3  16   3      974.11      985.80     12.39 o 
   4  16   3      470.00      488.72     12.77 o 
   5  16   3      211.23      209.17      8.55 o 
   6  16   3        6.57        7.98      7.82 o 
  -7  17   3        1.98        4.60      5.25 o 
  -6  17   3       48.47       48.38      6.75 o 
  -5  17   3        1.39        5.89      6.64 o 
  -4  17   3      486.84      437.67      8.47 o 
  -3  17   3       67.33       82.71      6.41 o 
  -2  17   3       11.13       -0.98      6.23 o 
  -1  17   3       55.70       48.28      6.52 o 
   0  17   3      206.56      185.49     10.22 o 
   1  17   3      649.85      637.72      9.70 o 
   2  17   3        0.12        3.03      6.06 o 
   3  17   3        0.63        0.24      5.83 o 
   4  17   3        0.58        7.46      7.19 o 
   5  17   3       25.64       23.90      6.87 o 
   6  17   3        4.33       -1.43      8.11 o 
  -6  18   3      114.92      121.51      5.03 o 
  -5  18   3       47.14       54.52      6.75 o 
  -4  18   3        0.08        7.64      6.44 o 
  -3  18   3       18.87       25.89      6.54 o 
  -2  18   3      817.09      809.34     10.08 o 
  -1  18   3      569.35      575.57      9.01 o 
   0  18   3       83.21       84.36      6.33 o 
   1  18   3      275.42      295.67      7.29 o 
   2  18   3      129.26      142.58      5.73 o 
   3  18   3      545.46      533.28      8.70 o 
   4  18   3       28.85       33.32      7.31 o 
   5  18   3        5.99        2.67      6.66 o 
  -6  19   3        1.03        5.46      5.48 o 
  -5  19   3        1.65       -4.51      7.44 o 
  -4  19   3       82.06       97.05      5.96 o 
  -3  19   3      416.72      421.39      7.88 o 
  -2  19   3       25.53       35.46      5.83 o 
  -1  19   3      661.47      710.41     10.03 o 
   0  19   3      585.64      543.17      9.38 o 
   1  19   3      151.05      146.68      5.88 o 
   2  19   3       79.59       85.91      6.05 o 
   3  19   3        3.36        4.27      6.97 o 
   4  19   3       82.75       72.22      7.09 o 
   5  19   3      161.81      185.88      9.05 o 
  -5  20   3      126.20      151.59      7.03 o 
  -4  20   3       97.24      111.76      7.83 o 
  -3  20   3      296.15      282.17      6.79 o 
  -2  20   3       63.20       68.92      6.39 o 
  -1  20   3        6.63        3.84      5.40 o 
   0  20   3       36.86       30.36      6.50 o 
   1  20   3      152.81      149.99      5.70 o 
   2  20   3        7.90        3.88      5.36 o 
   3  20   3      176.77      166.60      7.60 o 
   4  20   3      106.01      120.91      7.90 o 
  -4  21   3       13.64       18.61      4.92 o 
  -3  21   3       44.93       48.51      4.55 o 
  -2  21   3       38.57       34.04      5.74 o 
  -1  21   3       12.86       13.98      5.45 o 
   0  21   3       43.40       34.03      5.69 o 
   1  21   3       66.92       73.08      8.60 o 
   2  21   3        3.03        6.42      5.30 o 
   3  21   3       54.60       58.95      7.88 o 
  -3  22   3        0.60        2.20      4.66 o 
  -2  22   3        2.40       13.88      4.91 o 
  -1  22   3      134.73      176.36      8.82 o 
   0  22   3       12.18       22.84      5.07 o 
   1  22   3       93.10      115.61      5.82 o 
   2  22   3       19.71        8.26      5.75 o 
 -10   0   4       30.79       25.55     15.68 o 
  -8   0   4      340.71      365.31     13.48 o 
  -6   0   4      509.12      460.00     18.72 o 
  -4   0   4      896.29      985.66     11.18 o 
  -2   0   4    16183.21    15948.27     90.37 o 
   0   0   4     2139.57     2151.13     21.11 o 
   2   0   4      386.12      356.58     13.06 o 
   4   0   4    22886.03    23535.53    168.64 o 
   6   0   4     2415.14     1973.31    233.33 o 
   8   0   4       65.52       33.63     11.53 o 
 -10   1   4        6.13        7.54     11.33 o 
  -9   1   4      123.70      130.25      8.44 o 
  -8   1   4       93.87       98.60      6.42 o 
  -7   1   4      551.82      530.94     15.00 o 
  -6   1   4     1224.98     1198.05     19.50 o 
  -5   1   4      243.03      216.79      4.57 o 
  -4   1   4      435.60      379.25      7.38 o 
  -3   1   4      157.55      183.49     13.87 o 
  -2   1   4      733.20      852.81     25.90 o 
  -1   1   4        6.10       16.64      2.39 o 
   0   1   4    10012.54    10126.99     86.60 o 
   1   1   4     2654.98     2662.82     18.29 o 
   2   1   4      510.49      563.18     12.99 o 
   3   1   4      777.55      806.67     13.50 o 
   4   1   4      364.88      361.01      8.59 o 
   5   1   4        2.52       15.01      8.99 o 
   6   1   4      317.70      289.35     18.41 o 
   7   1   4        3.70        7.46     10.24 o 
   8   1   4       15.56       28.33      9.07 o 
   9   1   4       11.36       13.96      9.11 o 
 -10   2   4       79.27       88.31     11.29 o 
  -9   2   4      279.63      272.85      7.82 o 
  -8   2   4      362.77      367.73     10.50 o 
  -7   2   4     1076.95      990.51     19.72 o 
  -6   2   4      145.63      155.35      6.22 o 
  -5   2   4      453.13      523.01     18.94 o 
  -4   2   4       76.75       69.25      3.40 o 
  -3   2   4      468.48      397.50     10.81 o 
  -2   2   4     5929.95     5682.42     26.82 o 
  -1   2   4      505.74      499.78      9.64 o 
   0   2   4     1831.33     1927.91     14.90 o 
   1   2   4     2328.69     2319.51     23.74 o 
   2   2   4       16.69       21.70      3.61 o 
   3   2   4      124.74      132.36      7.41 o 
   4   2   4     1246.67     1277.08     14.97 o 
   5   2   4      617.89      606.32     11.46 o 
   6   2   4      434.83      410.99     16.06 o 
   7   2   4      105.42       90.93     10.54 o 
   8   2   4        4.25       -4.80      9.19 o 
   9   2   4       31.50       36.21      8.74 o 
 -10   3   4        8.58       11.22      9.16 o 
  -9   3   4       45.14       48.02      7.13 o 
  -8   3   4       31.93       26.93      8.10 o 
  -7   3   4       10.08       14.87      8.60 o 
  -6   3   4      116.64      120.03      6.19 o 
  -5   3   4       40.17       59.89      4.73 o 
  -4   3   4      736.35      887.67      7.95 o 
  -3   3   4     6515.30     6682.06     36.10 o 
  -2   3   4    13626.76    13855.87    156.63 o 
  -1   3   4       22.31       18.43      2.63 o 
   0   3   4     3111.84     3248.58     16.57 o 
   1   3   4       76.00       61.84     14.53 o 
   2   3   4       16.55       23.53      4.13 o 
   3   3   4      291.37      287.50      9.85 o 
   4   3   4     3968.21     3962.03     95.11 o 
   5   3   4        3.21       11.07      7.22 o 
   6   3   4       95.99       71.07      8.34 o 
   7   3   4      193.67      174.70      8.05 o 
   8   3   4        0.89        2.15      8.86 o 
   9   3   4        0.71       -1.87      9.16 o 
 -10   4   4       17.15       20.22      7.45 o 
  -9   4   4      437.14      448.95      8.56 o 
  -8   4   4      153.46      129.70      8.60 o 
  -7   4   4     1384.79     1374.18     16.45 o 
  -6   4   4     1224.87     1230.93     14.33 o 
  -5   4   4      468.73      429.05      8.16 o 
  -4   4   4      347.68      421.51     10.07 o 
  -3   4   4    11701.09    12207.13     63.19 o 
  -2   4   4     1067.39     1226.50     16.42 o 
  -1   4   4      346.31      341.60      6.71 o 
   0   4   4      195.27      247.58      5.37 o 
   1   4   4     1825.64     1843.48     19.99 o 
   2   4   4      908.41      901.95     14.52 o 
   3   4   4      417.53      504.90      9.30 o 
   4   4   4      205.00      199.26      6.64 o 
   5   4   4      113.52      108.38     10.13 o 
   6   4   4      421.57      365.01     13.60 o 
   7   4   4      220.64      202.72      7.56 o 
   8   4   4       45.03       45.09      8.71 o 
   9   4   4       25.70       39.70      9.33 o 
 -10   5   4        0.60        2.66      8.16 o 
  -9   5   4        0.76        6.84      8.32 o 
  -8   5   4      192.24      173.80      9.43 o 
  -7   5   4       10.42       14.04      7.34 o 
  -6   5   4       73.24       75.89      8.55 o 
  -5   5   4        0.58        7.84      5.11 o 
  -4   5   4     8320.80     9062.08     42.86 o 
  -3   5   4      368.68      454.51      6.71 o 
  -2   5   4       47.24       44.95      4.78 o 
  -1   5   4     4604.40     4562.94     23.88 o 
   0   5   4      398.52      470.33     66.78 o 
   1   5   4      236.70      314.99      9.80 o 
   2   5   4     1451.78     1545.97     26.10 o 
   3   5   4       75.04       74.35      4.60 o 
   4   5   4      621.18      634.97     16.08 o 
   5   5   4      351.36      317.30      8.67 o 
   6   5   4      231.48      239.12      7.56 o 
   7   5   4        4.44       13.91      8.13 o 
   8   5   4        1.61       -1.75      7.53 o 
   9   5   4       32.45       31.11      9.99 o 
 -10   6   4      258.28      273.89      9.75 o 
  -9   6   4       50.21       48.34      9.24 o 
  -8   6   4      381.28      330.27      9.50 o 
  -7   6   4      867.45      819.54     15.90 o 
  -6   6   4       94.64       82.91      6.14 o 
  -5   6   4      456.12      436.69      8.88 o 
  -4   6   4     1557.96     1683.77     14.58 o 
  -3   6   4     1061.18     1186.69     10.28 o 
  -2   6   4     1567.72     1720.82     43.93 o 
  -1   6   4      359.22      374.43      9.19 o 
   0   6   4      394.03      516.18     12.03 o 
   1   6   4     2298.37     2248.44     19.56 o 
   2   6   4     1550.91     1501.82     19.91 o 
   3   6   4     1537.76     1450.65     16.42 o 
   4   6   4      157.51      156.57      7.09 o 
   5   6   4      263.06      238.24      8.04 o 
   6   6   4      324.99      312.83      9.27 o 
   7   6   4      278.59      253.97      6.46 o 
   8   6   4       20.10       10.28      7.62 o 
   9   6   4        8.48       -0.03     10.80 o 
 -10   7   4       34.34       41.69      9.00 o 
  -9   7   4      278.06      312.06      9.66 o 
  -8   7   4        4.89       13.14      8.36 o 
  -7   7   4        1.66       11.81     10.93 o 
  -6   7   4      830.49      846.28     19.35 o 
  -5   7   4     1309.92     1311.34     15.39 o 
  -4   7   4       75.42       85.16      5.09 o 
  -3   7   4      149.76      119.33      5.05 o 
  -2   7   4        9.21        7.11      4.62 o 
  -1   7   4      131.30      144.07      6.47 o 
   0   7   4     1146.05     1136.47     16.56 o 
   1   7   4      504.20      533.86      9.96 o 
   2   7   4      154.96      139.51      4.82 o 
   3   7   4       58.76       58.63      5.64 o 
   4   7   4      365.05      358.06      9.84 o 
   5   7   4       94.78       69.73      8.99 o 
   6   7   4      443.37      396.98      9.39 o 
   7   7   4       59.63       49.88      7.29 o 
   8   7   4        0.16       -8.08      8.08 o 
  -9   8   4        3.25        3.29     10.46 o 
  -8   8   4       11.90       13.48      7.38 o 
  -7   8   4      342.11      308.23      9.45 o 
  -6   8   4      105.41      117.48      7.22 o 
  -5   8   4     1682.68     1634.86     19.69 o 
  -4   8   4      896.15      893.58     19.29 o 
  -3   8   4     3142.51     3081.78     18.93 o 
  -2   8   4     1006.70     1258.30     15.25 o 
  -1   8   4      886.81      958.53     11.69 o 
   0   8   4       33.71       31.51      4.80 o 
   1   8   4     1464.89     1337.45     12.08 o 
   2   8   4      988.67      924.54     11.04 o 
   3   8   4     2995.68     2969.34     21.36 o 
   4   8   4     1363.63     1381.97     18.37 o 
   5   8   4      325.48      327.91     11.22 o 
   6   8   4        0.57        5.89      7.22 o 
   7   8   4        9.55       10.62      7.47 o 
   8   8   4       25.65       29.30      8.51 o 
  -9   9   4       97.90      122.65      8.77 o 
  -8   9   4      103.47      119.19      7.90 o 
  -7   9   4       30.89       23.53      7.04 o 
  -6   9   4        0.85        9.11      7.57 o 
  -5   9   4      177.04      180.14      6.38 o 
  -4   9   4      320.97      348.63     10.88 o 
  -3   9   4     1489.36     1500.11     16.14 o 
  -2   9   4     1492.98     1586.01     30.76 o 
  -1   9   4       17.36       11.25      5.24 o 
   0   9   4     2018.27     1875.99     21.72 o 
   1   9   4        0.21       -1.79      4.81 o 
   2   9   4      214.69      216.89      5.64 o 
   3   9   4      187.42      199.92      6.88 o 
   4   9   4       13.73       21.87      6.63 o 
   5   9   4       28.34       35.82      9.23 o 
   6   9   4       85.48       73.02      6.66 o 
   7   9   4       99.50       99.02      7.07 o 
   8   9   4       15.56       16.90      7.90 o 
  -9  10   4       59.14       66.19      7.20 o 
  -8  10   4      109.52      118.37      6.51 o 
  -7  10   4       40.32       56.48      6.50 o 
  -6  10   4        5.80       22.34     12.53 o 
  -5  10   4      484.87      482.15      8.95 o 
  -4  10   4      556.21      555.05     16.08 o 
  -3  10   4     5393.70     5205.02     45.38 o 
  -2  10   4      350.32      323.78      6.30 o 
  -1  10   4      935.59      891.76     12.70 o 
   0  10   4      579.03      555.07     15.72 o 
   1  10   4       16.30       13.83      5.89 o 
   2  10   4      968.51      943.65     17.73 o 
   3  10   4     1701.29     1678.77     17.28 o 
   4  10   4       27.25       21.92      7.19 o 
   5  10   4       68.11       70.55      9.52 o 
   6  10   4       23.40       27.21      7.78 o 
   7  10   4        5.63       10.72      7.40 o 
   8  10   4        8.17        8.38      6.11 o 
  -9  11   4       24.15       17.86      6.19 o 
  -8  11   4        0.61       10.02      6.61 o 
  -7  11   4        7.25        3.69      6.27 o 
  -6  11   4       45.02       36.23     10.33 o 
  -5  11   4        4.09        3.30      6.93 o 
  -4  11   4      513.19      537.05     13.11 o 
  -3  11   4       22.99       48.18     10.81 o 
  -2  11   4     2197.60     2101.46     27.44 o 
  -1  11   4     3635.77     3839.37     48.21 o 
   0  11   4       30.40       25.07      5.99 o 
   1  11   4      897.16     1007.82     12.90 o 
   2  11   4       90.78      103.03      7.81 o 
   3  11   4       56.25       58.31      7.86 o 
   4  11   4       81.60       81.88      8.65 o 
   5  11   4      318.46      301.07     10.10 o 
   6  11   4        8.73       16.47      7.20 o 
   7  11   4        2.92        6.96      8.08 o 
   8  11   4        7.62        5.78      6.51 o 
  -9  12   4        6.03        1.04      7.16 o 
  -8  12   4        0.95        7.09      6.53 o 
  -7  12   4      138.50      132.29      6.23 o 
  -6  12   4      155.05      165.12      9.17 o 
  -5  12   4       19.71       18.71      7.73 o 
  -4  12   4      272.12      248.89      7.86 o 
  -3  12   4        0.23        8.20      8.47 o 
  -2  12   4       87.28       81.97      7.31 o 
  -1  12   4      145.34      149.59      8.74 o 
   0  12   4     1239.66     1210.58     27.31 o 
   1  12   4      142.06      119.67      8.40 o 
   2  12   4      594.83      571.73     15.07 o 
   3  12   4      306.01      273.96      9.50 o 
   4  12   4        6.19       11.89      9.12 o 
   5  12   4      478.92      488.48      9.46 o 
   6  12   4        1.70       -7.21      7.94 o 
   7  12   4       27.86       13.86      7.31 o 
  -8  13   4        3.85        8.85      6.81 o 
  -7  13   4       89.49      103.38      6.20 o 
  -6  13   4      362.05      354.48      8.45 o 
  -5  13   4      509.91      507.89     12.75 o 
  -4  13   4      403.67      401.70     11.19 o 
  -3  13   4     4161.16     4101.08     39.79 o 
  -2  13   4     2372.11     2372.17     23.72 o 
  -1  13   4      137.76      136.90      7.52 o 
   0  13   4       13.94       14.75      8.57 o 
   1  13   4      273.61      293.29      8.22 o 
   2  13   4      577.19      637.40     46.34 o 
   3  13   4        4.44       28.70     16.55 o 
   4  13   4       55.10       55.73      6.93 o 
   5  13   4        0.94       -2.72      9.45 o 
   6  13   4      231.28      227.46      9.08 o 
   7  13   4       32.50       29.79      6.55 o 
  -8  14   4       10.33       20.75      5.55 o 
  -7  14   4       16.44       13.36      6.25 o 
  -6  14   4        0.34       -5.72      7.63 o 
  -5  14   4      250.05      226.02      9.55 o 
  -4  14   4      115.29      130.45      9.38 o 
  -3  14   4     2077.51     2006.58     23.05 o 
  -2  14   4        4.02       -5.65      6.11 o 
  -1  14   4       25.23       29.33      6.00 o 
   0  14   4      607.78      602.79     11.47 o 
   1  14   4      836.55      853.28     18.96 o 
   2  14   4      603.41      578.82     40.93 o 
   3  14   4        2.75       11.74     12.74 o 
   4  14   4       86.73       74.51      7.83 o 
   5  14   4      111.78       88.51      9.79 o 
   6  14   4        2.91       14.73      9.71 o 
   7  14   4       30.35       30.06      6.82 o 
  -8  15   4        0.11       -2.24      4.71 o 
  -7  15   4       18.74       19.61      5.97 o 
  -6  15   4        5.73        7.18      6.91 o 
  -5  15   4      195.55      185.58      8.80 o 
  -4  15   4      191.37      182.71     11.89 o 
  -3  15   4     1067.08     1087.25     13.79 o 
  -2  15   4        2.86        4.43      7.01 o 
  -1  15   4      605.52      593.76     21.70 o 
   0  15   4      568.71      489.39      9.59 o 
   1  15   4      176.01      186.98      7.79 o 
   2  15   4       95.44       76.36      9.86 o 
   3  15   4      278.04      282.77      8.03 o 
   4  15   4        6.13       19.64      7.62 o 
   5  15   4        0.51       -8.63      8.63 o 
   6  15   4       20.55       23.29      7.59 o 
  -7  16   4      183.30      191.66     10.90 o 
  -6  16   4      144.07      160.67      5.74 o 
  -5  16   4        5.61       11.67      6.46 o 
  -4  16   4      452.45      462.63     14.19 o 
  -3  16   4       16.25       18.61      6.43 o 
  -2  16   4     1058.85     1049.89     17.60 o 
  -1  16   4     1422.16     1303.56     19.24 o 
   0  16   4      190.02      205.83      7.31 o 
   1  16   4      265.34      251.07     11.72 o 
   2  16   4      291.47      257.45      7.87 o 
   3  16   4      235.69      214.15      6.84 o 
   4  16   4       56.27       55.21      6.87 o 
   5  16   4      357.78      363.41     10.48 o 
   6  16   4       48.73       51.60      7.63 o 
  -7  17   4      129.06      142.74      4.60 o 
  -6  17   4       28.77       49.90      5.45 o 
  -5  17   4        0.25        5.12      7.02 o 
  -4  17   4       26.00       27.12      7.35 o 
  -3  17   4       41.86       46.83      5.68 o 
  -2  17   4      105.17       90.07      5.94 o 
  -1  17   4       41.67       38.76      6.41 o 
   0  17   4        1.13        1.29      7.61 o 
   1  17   4       58.21       60.30      6.83 o 
   2  17   4        5.75       11.75      5.75 o 
   3  17   4        1.65        9.30      6.10 o 
   4  17   4       61.71       70.36      6.98 o 
   5  17   4        0.53       -0.99      6.84 o 
   6  17   4        3.87       -1.71     10.65 o 
  -6  18   4      144.40      138.13      4.72 o 
  -5  18   4      233.86      256.92      6.82 o 
  -4  18   4       81.73       89.96      7.05 o 
  -3  18   4        3.58        8.91      5.57 o 
  -2  18   4      157.21      123.22      5.80 o 
  -1  18   4       13.21        2.93      6.37 o 
   0  18   4       99.55       98.88      6.43 o 
   1  18   4       38.92       38.67      6.18 o 
   2  18   4      194.33      208.33      6.50 o 
   3  18   4      466.36      502.69     11.91 o 
   4  18   4       62.08       56.59      6.35 o 
   5  18   4      272.06      278.27      7.88 o 
  -6  19   4      120.20      122.32      5.65 o 
  -5  19   4       82.53       81.32      6.69 o 
  -4  19   4       77.89       93.81      5.25 o 
  -3  19   4       15.72       24.12      5.82 o 
  -2  19   4       55.33       63.26      6.07 o 
  -1  19   4      256.42      248.00      6.81 o 
   0  19   4       19.20       18.65      6.10 o 
   1  19   4       63.24       68.94      8.19 o 
   2  19   4      258.08      276.82      6.42 o 
   3  19   4        0.15        4.12      5.88 o 
   4  19   4      405.65      396.99     11.16 o 
  -5  20   4       48.44       43.03      4.29 o 
  -4  20   4        0.37        4.56      5.20 o 
  -3  20   4       48.03       48.66      7.47 o 
  -2  20   4       23.18       38.96      5.63 o 
  -1  20   4      162.85      185.02      5.68 o 
   0  20   4      546.25      545.57      8.42 o 
   1  20   4       26.21       17.92      6.20 o 
   2  20   4      138.31      137.85      6.79 o 
   3  20   4       97.18      123.12      7.74 o 
   4  20   4       32.98       39.57      8.02 o 
  -4  21   4       24.23       31.19      4.92 o 
  -3  21   4       59.11       49.46      4.83 o 
  -2  21   4        2.41        3.45      5.28 o 
  -1  21   4      268.28      317.42      7.75 o 
   0  21   4      125.25      106.43      6.02 o 
   1  21   4        1.55       -3.40      5.75 o 
   2  21   4        4.52        8.98      6.61 o 
   3  21   4       15.66       22.96      6.94 o 
  -3  22   4        0.32        0.25      6.61 o 
  -2  22   4       12.17       10.02      5.25 o 
  -1  22   4       84.52       84.00      7.98 o 
   0  22   4       49.33       50.82      4.96 o 
   1  22   4      312.46      313.70      9.54 o 
  -9   0   5     1668.96     1784.09     27.83 o 
  -7   0   5        2.63       -1.66     16.28 o 
  -5   0   5     2244.91     2141.12     18.96 o 
  -3   0   5     2682.14     2831.18     42.54 o 
  -1   0   5      317.88      334.95     16.11 o 
   1   0   5      696.57      650.72     14.84 o 
   3   0   5     4403.70     4944.92    106.91 o 
   5   0   5      240.48      212.97     13.01 o 
   7   0   5      156.53      168.76     25.56 o 
   9   0   5       21.96       40.03     12.07 o 
 -10   1   5      516.42      555.86     16.38 o 
  -9   1   5      203.39      212.51      7.85 o 
  -8   1   5      415.33      413.38      9.13 o 
  -7   1   5      105.22       86.67     11.21 o 
  -6   1   5       16.06       17.42      7.17 o 
  -5   1   5      335.66      340.93      7.06 o 
  -4   1   5       98.30       94.58      3.06 o 
  -3   1   5     1043.31     1055.35     48.94 o 
  -2   1   5     3522.49     3779.25    211.83 o 
  -1   1   5    11661.71    11887.93     48.47 o 
   0   1   5      148.80      195.89      6.31 o 
   1   1   5      113.77      134.84      5.20 o 
   2   1   5      133.93      151.52      4.84 o 
   3   1   5     1769.88     1880.49     17.41 o 
   4   1   5     1023.65     1068.88     17.53 o 
   5   1   5       83.20       97.67      8.68 o 
   6   1   5      662.48      604.86     17.24 o 
   7   1   5       13.63       14.12     13.15 o 
   8   1   5       15.73       22.41     10.79 o 
   9   1   5        6.00        9.82      9.30 o 
 -10   2   5        0.53       -1.81     18.24 o 
  -9   2   5      636.76      665.64     22.06 o 
  -8   2   5      781.68      811.34     11.77 o 
  -7   2   5      317.90      314.96     12.29 o 
  -6   2   5     1543.34     1520.42     21.69 o 
  -5   2   5      374.89      354.65      6.48 o 
  -4   2   5     1562.94     1803.42     13.42 o 
  -3   2   5     1091.45     1176.42     21.70 o 
  -2   2   5       71.05       47.59     14.41 o 
  -1   2   5       68.84       86.72      6.52 o 
   0   2   5       14.07       17.91      7.04 o 
   1   2   5      141.27      166.20     18.11 o 
   2   2   5      129.39      172.87     13.55 o 
   3   2   5     7911.42     7928.23     58.91 o 
   4   2   5      691.33      688.65     10.41 o 
   5   2   5        8.47       15.15      8.69 o 
   6   2   5     1410.69     1277.71     22.42 o 
   7   2   5        4.46       21.73     12.86 o 
   8   2   5       79.28       56.00     12.11 o 
   9   2   5        1.21       -0.57     12.57 o 
 -10   3   5       77.40       84.92     24.19 o 
  -9   3   5      586.15      628.66     12.16 o 
  -8   3   5      422.48      395.32      8.40 o 
  -7   3   5      456.70      473.82     10.32 o 
  -6   3   5      374.39      365.77      7.44 o 
  -5   3   5      181.41      196.26      5.43 o 
  -4   3   5     2662.04     3075.35     19.56 o 
  -3   3   5     5541.33     6383.30     28.05 o 
  -2   3   5     9162.67    10200.24     40.00 o 
  -1   3   5     4006.94     4170.41     35.39 o 
   0   3   5      261.25      324.88      9.71 o 
   1   3   5     1021.11      984.83     14.36 o 
   2   3   5      154.23      148.42      6.85 o 
   3   3   5     3658.17     3828.67     52.42 o 
   4   3   5      106.99      104.97      7.55 o 
   5   3   5        0.42       -1.56     10.25 o 
   6   3   5       28.47       39.15     10.69 o 
   7   3   5        2.98        6.42      9.47 o 
   8   3   5       10.70        3.64      9.56 o 
 -10   4   5       33.98       43.62      6.55 o 
  -9   4   5        0.75        7.77      8.18 o 
  -8   4   5      346.20      318.03      8.40 o 
  -7   4   5       12.53       16.15      7.56 o 
  -6   4   5      568.48      563.50      9.33 o 
  -5   4   5        4.08        7.94      4.53 o 
  -4   4   5     5179.01     5537.18     43.35 o 
  -3   4   5     1039.42     1349.84     18.53 o 
  -2   4   5     6711.17     7065.00     41.13 o 
  -1   4   5     1918.05     1957.79     17.35 o 
   0   4   5     3336.72     3519.39     63.65 o 
   1   4   5       29.88       33.00      3.97 o 
   2   4   5     4231.02     4246.40     31.11 o 
   3   4   5       54.17       63.21      9.05 o 
   4   4   5     2509.99     2601.95     30.54 o 
   5   4   5        1.40       -4.29     15.85 o 
   6   4   5       24.55       31.98      9.82 o 
   7   4   5       91.86      109.97     10.27 o 
   8   4   5       57.74       54.85      8.33 o 
 -10   5   5      116.39      144.65     10.19 o 
  -9   5   5       98.36       70.85      7.51 o 
  -8   5   5      335.82      310.83      8.38 o 
  -7   5   5      361.71      309.61     21.97 o 
  -6   5   5        7.31       13.04      5.82 o 
  -5   5   5      531.78      472.89      8.11 o 
  -4   5   5      173.41      194.66      4.95 o 
  -3   5   5      991.33     1037.76     17.02 o 
  -2   5   5      387.30      545.05      7.81 o 
  -1   5   5     3419.21     3705.68     30.25 o 
   0   5   5      638.43      711.93     98.79 o 
   1   5   5     1067.77     1121.32     27.74 o 
   2   5   5     1642.83     1680.57     32.24 o 
   3   5   5       11.47        5.42      6.59 o 
   4   5   5       45.12       48.41     10.50 o 
   5   5   5       34.60       24.89      8.02 o 
   6   5   5        6.76       -1.19     10.34 o 
   7   5   5        4.63        3.62      7.73 o 
   8   5   5        0.23       -1.48      8.36 o 
 -10   6   5       64.95       66.87      6.72 o 
  -9   6   5        8.82       12.27      7.11 o 
  -8   6   5      231.34      237.67     11.50 o 
  -7   6   5       42.71       47.79      8.94 o 
  -6   6   5      606.43      603.85     10.74 o 
  -5   6   5      333.79      299.91      7.00 o 
  -4   6   5     1145.73     1191.02     14.55 o 
  -3   6   5      230.05      258.73      8.74 o 
  -2   6   5      590.80      684.76      7.67 o 
  -1   6   5     5552.89     6067.82     79.31 o 
   0   6   5     2486.08     2738.88     23.22 o 
   1   6   5        0.28        4.20      5.49 o 
   2   6   5      915.81      876.41     21.79 o 
   3   6   5      422.86      411.22      8.48 o 
   4   6   5       22.53       18.74      7.69 o 
   5   6   5        1.69        2.25      9.37 o 
   6   6   5        7.82       17.49      7.41 o 
   7   6   5       29.57       24.61      7.32 o 
   8   6   5        0.09       -0.03      9.01 o 
 -10   7   5      205.72      213.27      8.48 o 
  -9   7   5       45.47       54.50      8.21 o 
  -8   7   5      656.12      649.41     14.19 o 
  -7   7   5      221.74      222.20     11.40 o 
  -6   7   5       42.23       37.34      6.60 o 
  -5   7   5       12.07       30.24      6.62 o 
  -4   7   5       12.41       -3.00     10.87 o 
  -3   7   5     1581.73     1771.05     14.43 o 
  -2   7   5     7158.04     8511.06     75.33 o 
  -1   7   5      929.69     1111.95     12.38 o 
   0   7   5      146.53      118.16      5.96 o 
   1   7   5      563.15      647.85     16.37 o 
   2   7   5      268.87      277.06      6.71 o 
   3   7   5        0.03       -0.94      5.84 o 
   4   7   5      735.33      693.54     11.72 o 
   5   7   5      880.69      888.72     15.56 o 
   6   7   5      753.98      774.28     11.32 o 
   7   7   5       15.43       14.94      6.90 o 
   8   7   5       65.65       61.29      8.05 o 
  -9   8   5      110.34      130.00      7.78 o 
  -8   8   5       72.73       71.00      6.32 o 
  -7   8   5       91.42       93.67      7.72 o 
  -6   8   5      678.76      656.35     15.21 o 
  -5   8   5      387.88      462.72     12.86 o 
  -4   8   5     1428.66     1522.35     22.43 o 
  -3   8   5       23.94       12.38      6.17 o 
  -2   8   5      554.12      540.76     10.87 o 
  -1   8   5      333.98      448.99     13.16 o 
   0   8   5     2337.44     2181.94     19.19 o 
   1   8   5        5.49        8.84      4.78 o 
   2   8   5      340.35      306.43      7.31 o 
   3   8   5      353.02      327.43      8.27 o 
   4   8   5      144.90      155.13      7.25 o 
   5   8   5       17.28       21.29      9.50 o 
   6   8   5        1.09        1.63      7.58 o 
   7   8   5       79.94       71.78      7.32 o 
   8   8   5        0.19       -4.82      7.78 o 
  -9   9   5        3.69        2.73      9.95 o 
  -8   9   5      224.07      213.81      6.63 o 
  -7   9   5        0.04        0.14      6.68 o 
  -6   9   5       81.20       80.05     10.11 o 
  -5   9   5      391.21      368.91      7.83 o 
  -4   9   5      142.55      145.63      7.12 o 
  -3   9   5     1217.73     1237.58     15.47 o 
  -2   9   5     4569.78     4885.87     76.06 o 
  -1   9   5      887.63      955.68     19.79 o 
   0   9   5     4455.39     4444.23     32.24 o 
   1   9   5        1.38        6.07      5.06 o 
   2   9   5        4.12        7.18      5.44 o 
   3   9   5      246.94      254.97      7.49 o 
   4   9   5        0.12        6.95      7.52 o 
   5   9   5      418.30      370.48     12.65 o 
   6   9   5       97.52       90.52      7.50 o 
   7   9   5       20.42       27.90      7.15 o 
   8   9   5        1.40       -4.94     11.94 o 
  -9  10   5        0.24        3.61      6.22 o 
  -8  10   5      129.21      148.70      6.72 o 
  -7  10   5      239.55      242.71      8.36 o 
  -6  10   5        4.14       16.92      8.65 o 
  -5  10   5      526.04      506.61     10.72 o 
  -4  10   5       51.33       68.82      7.83 o 
  -3  10   5      307.54      315.63      8.88 o 
  -2  10   5      768.64      727.55     12.37 o 
  -1  10   5      185.22      203.90      9.92 o 
   0  10   5     1582.78     1541.23     26.87 o 
   1  10   5      458.17      428.92     15.12 o 
   2  10   5     2088.19     2055.20     21.93 o 
   3  10   5       35.69       45.11      6.32 o 
   4  10   5      303.05      282.41     10.99 o 
   5  10   5       14.69       13.72      6.65 o 
   6  10   5       35.62       26.64      7.32 o 
   7  10   5        0.20       -2.46      7.47 o 
   8  10   5       29.15       29.75      9.81 o 
  -9  11   5        7.84       19.50      5.91 o 
  -8  11   5        1.58        8.84      8.63 o 
  -7  11   5      101.39       99.60      6.21 o 
  -6  11   5       32.88       36.15      5.70 o 
  -5  11   5      321.21      268.17      8.94 o 
  -4  11   5       60.62       61.32      7.16 o 
  -3  11   5     5162.47     5266.12     41.54 o 
  -2  11   5      646.91      683.36     10.71 o 
  -1  11   5      164.07      159.09      7.05 o 
   0  11   5        3.71       -2.28      6.35 o 
   1  11   5      206.04      222.53      7.02 o 
   2  11   5     1878.35     1828.60     25.69 o 
   3  11   5       18.67       19.62      6.57 o 
   4  11   5      284.74      273.98     15.55 o 
   5  11   5      162.86      148.62      6.54 o 
   6  11   5       38.01       45.20      6.79 o 
   7  11   5       49.02       54.26      6.94 o 
  -9  12   5       25.97       43.25     12.65 o 
  -8  12   5       79.66       67.06      6.31 o 
  -7  12   5       44.57       34.43      6.56 o 
  -6  12   5     1300.23     1299.73     17.79 o 
  -5  12   5       12.32       15.43      7.76 o 
  -4  12   5       52.86       50.25      7.43 o 
  -3  12   5      234.49      256.66      7.67 o 
  -2  12   5       15.15       25.10      9.60 o 
  -1  12   5     1268.55     1197.44     17.20 o 
   0  12   5       31.81       46.37      7.01 o 
   1  12   5      591.62      541.27     10.46 o 
   2  12   5      105.67      101.79      8.28 o 
   3  12   5      193.59      174.50     10.61 o 
   4  12   5       20.92       27.90      7.29 o 
   5  12   5        0.60        0.70      8.23 o 
   6  12   5        0.22       -6.98      6.98 o 
   7  12   5        4.04       17.32      6.45 o 
  -8  13   5       82.05       89.39      5.63 o 
  -7  13   5       50.60       53.63      6.32 o 
  -6  13   5      354.79      374.40      6.82 o 
  -5  13   5        8.03        9.99      7.17 o 
  -4  13   5      253.02      197.87      7.64 o 
  -3  13   5     4403.67     4326.61     47.96 o 
  -2  13   5      723.94      698.96     13.64 o 
  -1  13   5       85.63       90.10      7.88 o 
   0  13   5        0.45       -3.58      9.72 o 
   1  13   5       55.37       56.14      7.65 o 
   2  13   5      190.75      201.39     10.80 o 
   3  13   5      179.84      183.90     15.00 o 
   4  13   5      301.13      269.38      7.53 o 
   5  13   5        4.84        2.68      8.55 o 
   6  13   5      158.02      167.56     10.91 o 
   7  13   5        1.83        0.94      5.95 o 
  -8  14   5       12.86       16.84      5.33 o 
  -7  14   5      181.55      192.99      5.93 o 
  -6  14   5       86.41       89.91      6.28 o 
  -5  14   5       64.35       66.28      6.54 o 
  -4  14   5      374.47      379.89     11.23 o 
  -3  14   5      125.40      139.43     10.73 o 
  -2  14   5     4766.55     4555.17     69.18 o 
  -1  14   5      527.92      507.15     13.41 o 
   0  14   5      173.17      148.72      8.33 o 
   1  14   5        0.62        4.82      7.81 o 
   2  14   5      110.56      101.37     10.66 o 
   3  14   5       41.70       26.71      7.78 o 
   4  14   5       14.12       19.78      7.25 o 
   5  14   5        3.94        7.83      9.92 o 
   6  14   5        3.57       14.11      9.96 o 
  -8  15   5        0.03       -6.12      6.12 o 
  -7  15   5       68.08       84.26      5.81 o 
  -6  15   5       78.80       84.37      5.78 o 
  -5  15   5       35.72       27.92      6.66 o 
  -4  15   5       40.15       49.37      7.94 o 
  -3  15   5      240.73      228.01      9.46 o 
  -2  15   5      975.79      895.01     19.42 o 
  -1  15   5       59.94       66.64      6.37 o 
   0  15   5     1983.58     2021.71     26.03 o 
   1  15   5      120.74      118.57      8.65 o 
   2  15   5       17.90       19.95      8.08 o 
   3  15   5       13.13        7.62      7.13 o 
   4  15   5        0.10       -6.94      6.94 o 
   5  15   5       77.38       80.98      8.49 o 
   6  15   5        2.35       -3.30      6.56 o 
  -7  16   5       16.42       17.75      5.16 o 
  -6  16   5       59.14       61.82      5.00 o 
  -5  16   5      293.12      347.93      9.13 o 
  -4  16   5      274.81      277.47      7.29 o 
  -3  16   5      186.34      190.83      6.71 o 
  -2  16   5        2.08        4.55      7.22 o 
  -1  16   5        4.88       -2.80      6.57 o 
   0  16   5        3.59        6.95     11.55 o 
   1  16   5      382.68      412.54     12.62 o 
   2  16   5        2.63       10.45      7.29 o 
   3  16   5        0.90       -1.23      7.33 o 
   4  16   5       92.68       97.80      7.25 o 
   5  16   5      149.51      176.98      9.95 o 
   6  16   5       97.61      124.18      8.28 o 
  -7  17   5        1.66       -0.87      5.81 o 
  -6  17   5       45.88       41.95      4.96 o 
  -5  17   5       16.43       25.99      7.10 o 
  -4  17   5      143.66      130.11      6.18 o 
  -3  17   5        3.54       12.79      5.67 o 
  -2  17   5       22.84       24.66      5.32 o 
  -1  17   5       16.34       20.74      6.21 o 
   0  17   5       15.34       26.12      7.29 o 
   1  17   5      228.22      234.81      7.24 o 
   2  17   5       51.95       53.38      6.50 o 
   3  17   5      129.45      131.07      6.28 o 
   4  17   5        3.83        3.79      5.82 o 
   5  17   5        0.70        2.78      7.45 o 
  -6  18   5        4.81        5.00      4.92 o 
  -5  18   5       52.32       68.98      5.71 o 
  -4  18   5      189.92      196.02      5.88 o 
  -3  18   5       50.75       34.96      5.57 o 
  -2  18   5      301.82      283.36      6.18 o 
  -1  18   5      164.54      153.63      6.13 o 
   0  18   5       27.96       32.59      6.64 o 
   1  18   5      139.47      135.88      7.48 o 
   2  18   5        2.23        0.50      6.05 o 
   3  18   5       58.97       75.14      5.37 o 
   4  18   5       39.23       42.52      6.23 o 
   5  18   5       81.30       78.41     10.71 o 
  -5  19   5        1.31        3.40      4.58 o 
  -4  19   5      105.81      104.44      6.07 o 
  -3  19   5      269.50      258.10      5.39 o 
  -2  19   5      217.41      225.60      6.50 o 
  -1  19   5        0.14        3.72      6.22 o 
   0  19   5       94.31       93.57      6.32 o 
   1  19   5      119.63      128.03      6.42 o 
   2  19   5      328.86      316.06      5.99 o 
   3  19   5        0.70       -5.60      5.60 o 
   4  19   5       37.70       21.91      7.93 o 
  -5  20   5       80.36       88.91      5.74 o 
  -4  20   5       33.32       36.87      5.19 o 
  -3  20   5      399.13      437.10      7.87 o 
  -2  20   5      319.70      306.31      7.83 o 
  -1  20   5      111.68       96.97      5.92 o 
   0  20   5       33.01       32.38      5.76 o 
   1  20   5        1.29       -4.09      7.04 o 
   2  20   5        9.40       14.83      5.74 o 
   3  20   5       24.55       21.62      7.45 o 
  -4  21   5       15.57       15.46      5.37 o 
  -3  21   5       12.06       16.47      4.32 o 
  -2  21   5       33.75       40.17      6.26 o 
  -1  21   5      100.56      103.16      5.06 o 
   0  21   5      118.22      124.38      8.34 o 
   1  21   5       82.07       74.43      6.90 o 
   2  21   5      186.56      207.97     29.43 o 
  -2  22   5        1.76       -0.99      4.68 o 
  -1  22   5      111.74      108.38      5.31 o 
   0  22   5      103.04       80.74      5.30 o 
 -10   0   6        1.20       -5.88     15.60 o 
  -8   0   6       31.33       44.31     13.23 o 
  -6   0   6        1.25       20.66      9.54 o 
  -4   0   6     1532.40     1591.48     13.86 o 
  -2   0   6      138.93      168.35     12.16 o 
   0   0   6    14552.51    14798.91     72.14 o 
   2   0   6      706.84      769.91     20.17 o 
   4   0   6      821.57      813.59     16.82 o 
   6   0   6     1397.27     1360.31     40.14 o 
   8   0   6      230.86      202.33     11.86 o 
 -10   1   6      235.38      213.46     22.30 o 
  -9   1   6       64.37       69.61      7.73 o 
  -8   1   6      155.35      168.47      7.51 o 
  -7   1   6      307.57      287.29     10.44 o 
  -6   1   6      298.25      315.60      6.96 o 
  -5   1   6     2271.17     2275.78     19.72 o 
  -4   1   6       83.04       78.78      3.74 o 
  -3   1   6        5.33        8.37      3.43 o 
  -2   1   6     1224.26     1117.51     19.72 o 
  -1   1   6     1812.85     2232.99     27.47 o 
   0   1   6      164.15      176.38      6.39 o 
   1   1   6       98.68      134.68      4.12 o 
   2   1   6     1682.38     1769.54     21.14 o 
   3   1   6     2079.62     2236.43     26.24 o 
   4   1   6      116.93      109.47      6.33 o 
   5   1   6      613.26      580.39     12.61 o 
   6   1   6      191.46      195.70     16.81 o 
   7   1   6       17.96       17.84     15.93 o 
   8   1   6        3.84        3.94      8.46 o 
 -10   2   6       38.14       47.26      9.73 o 
  -9   2   6      847.17      890.80     24.21 o 
  -8   2   6      415.20      421.82      8.45 o 
  -7   2   6       64.09       66.31     10.11 o 
  -6   2   6     2130.06     2073.57     37.17 o 
  -5   2   6       25.98       20.32      4.70 o 
  -4   2   6     3836.55     3932.74     38.00 o 
  -3   2   6      543.50      601.05      8.80 o 
  -2   2   6      195.85      267.58      7.91 o 
  -1   2   6       24.36       13.14      6.11 o 
   0   2   6     5291.09     5503.54     32.18 o 
   1   2   6       41.58       22.04      4.47 o 
   2   2   6      172.09      208.22      8.25 o 
   3   2   6       22.12       14.18      8.71 o 
   4   2   6        2.44       -0.61      7.51 o 
   5   2   6      231.58      213.28      8.90 o 
   6   2   6      248.43      210.24     15.04 o 
   7   2   6        1.06        4.31     13.82 o 
   8   2   6       59.56       61.18      9.81 o 
 -10   3   6      171.57      188.35      9.38 o 
  -9   3   6       11.27        9.44      7.51 o 
  -8   3   6      104.27      101.49      7.57 o 
  -7   3   6        0.42        5.42     11.57 o 
  -6   3   6      800.39      795.14     11.28 o 
  -5   3   6      156.00      149.85      5.43 o 
  -4   3   6       26.20       26.84      4.19 o 
  -3   3   6       87.78      118.91      4.24 o 
  -2   3   6      745.81      879.70      8.37 o 
  -1   3   6     4483.66     4667.37     33.05 o 
   0   3   6      639.78      683.74     10.27 o 
   1   3   6      201.40      216.32      5.73 o 
   2   3   6       17.17       14.62      6.37 o 
   3   3   6        5.88        2.84      7.15 o 
   4   3   6     1236.73     1265.48     17.88 o 
   5   3   6      135.03      120.06     11.49 o 
   6   3   6     1015.10     1043.07     15.00 o 
   7   3   6       25.08       16.60      9.30 o 
   8   3   6      167.95      165.84      9.56 o 
 -10   4   6        0.70       -2.84      7.23 o 
  -9   4   6      343.54      360.31      7.82 o 
  -8   4   6      143.96      122.03      7.90 o 
  -7   4   6      168.05      171.62      8.74 o 
  -6   4   6      236.09      224.37      7.32 o 
  -5   4   6     1316.27     1198.19     20.02 o 
  -4   4   6     5666.91     5885.81     29.97 o 
  -3   4   6      381.63      281.50      5.20 o 
  -2   4   6     1483.38     1877.69     16.60 o 
  -1   4   6     8544.38     9439.10     99.59 o 
   0   4   6      166.01      166.63      4.58 o 
   1   4   6      394.02      423.98     11.33 o 
   2   4   6     1527.67     1561.52     17.42 o 
   3   4   6      157.63      163.64     10.10 o 
   4   4   6      226.78      213.18      7.59 o 
   5   4   6      305.57      286.71     12.71 o 
   6   4   6      216.64      199.70      9.16 o 
   7   4   6        7.85       18.73      9.45 o 
   8   4   6       47.00       34.45      8.51 o 
 -10   5   6       35.83       40.23      7.16 o 
  -9   5   6      164.95      174.71     11.51 o 
  -8   5   6       39.69       40.79      7.08 o 
  -7   5   6        9.69       13.55      8.03 o 
  -6   5   6       32.19       29.63      6.31 o 
  -5   5   6      501.93      534.61      8.96 o 
  -4   5   6      116.80      115.50      4.53 o 
  -3   5   6      299.91      245.80      6.24 o 
  -2   5   6    14887.07    17316.87    146.32 o 
  -1   5   6     3076.83     3439.15     23.12 o 
   0   5   6     1218.48     1307.66     16.98 o 
   1   5   6      209.19      193.13      9.24 o 
   2   5   6      186.66      230.85     13.50 o 
   3   5   6      140.49      169.75     11.31 o 
   4   5   6      659.46      658.28     13.37 o 
   5   5   6       62.72       50.61     10.14 o 
   6   5   6        2.02       10.91      6.94 o 
   7   5   6      256.85      264.45      8.13 o 
   8   5   6        1.62       -1.81      7.88 o 
 -10   6   6      150.33      166.29      6.58 o 
  -9   6   6       14.96       14.11      6.01 o 
  -8   6   6     1242.80     1214.98     23.11 o 
  -7   6   6       35.41       49.80      8.29 o 
  -6   6   6      273.34      254.56     10.21 o 
  -5   6   6      755.74      770.80     14.76 o 
  -4   6   6     3224.95     3279.17     34.26 o 
  -3   6   6     2248.29     2304.53     22.62 o 
  -2   6   6       59.87       61.86      4.34 o 
  -1   6   6     1119.27     1157.15     24.04 o 
   0   6   6     7034.56     7496.85     33.75 o 
   1   6   6        0.41       -4.72      4.72 o 
   2   6   6       20.67       28.55      5.37 o 
   3   6   6       91.64       75.03      6.75 o 
   4   6   6      676.86      645.80     13.34 o 
   5   6   6      665.05      638.59     21.61 o 
   6   6   6        7.35       12.27      7.06 o 
   7   6   6        0.10       -0.44      6.61 o 
   8   6   6        0.08       -2.93      7.50 o 
 -10   7   6        0.14        0.49     12.55 o 
  -9   7   6       23.93       13.15      7.11 o 
  -8   7   6      438.00      412.31      7.46 o 
  -7   7   6      348.90      341.39      6.58 o 
  -6   7   6        6.84        7.06      8.24 o 
  -5   7   6       32.43       31.77      7.18 o 
  -4   7   6      107.53      127.66      5.54 o 
  -3   7   6     1376.83     1461.95     19.92 o 
  -2   7   6        3.16        8.94      4.13 o 
  -1   7   6     5034.51     5104.76     35.25 o 
   0   7   6      419.29      445.83      8.99 o 
   1   7   6       57.46       59.20      5.39 o 
   2   7   6       38.31       44.77      4.55 o 
   3   7   6      343.52      331.84      8.47 o 
   4   7   6      483.29      437.04     13.92 o 
   5   7   6       29.17        6.20     11.19 o 
   6   7   6      113.45      104.78      8.13 o 
   7   7   6       13.52       10.96      6.45 o 
   8   7   6       69.56       74.85      7.84 o 
  -9   8   6        9.42        9.80      7.33 o 
  -8   8   6       26.73       27.34      5.81 o 
  -7   8   6       20.25       15.12      5.43 o 
  -6   8   6      771.24      714.13     11.56 o 
  -5   8   6      244.84      225.58      6.89 o 
  -4   8   6      437.46      427.02      9.63 o 
  -3   8   6     1660.47     1730.81     29.73 o 
  -2   8   6     1949.62     1997.18     30.56 o 
  -1   8   6     4157.07     4298.90     87.40 o 
   0   8   6      518.79      509.41      8.72 o 
   1   8   6      818.89      831.53     13.01 o 
   2   8   6      988.97      979.02     12.45 o 
   3   8   6        1.80       -1.11      7.04 o 
   4   8   6     1324.93     1307.77     25.39 o 
   5   8   6      199.01      190.73     10.06 o 
   6   8   6      725.81      704.36     11.55 o 
   7   8   6       44.48       55.90      7.03 o 
   8   8   6       12.09       11.74     15.32 o 
  -9   9   6       87.17       70.32      6.67 o 
  -8   9   6      151.33      158.79      7.26 o 
  -7   9   6      166.50      145.74      5.91 o 
  -6   9   6      708.41      718.94     12.15 o 
  -5   9   6       69.56       62.22      6.92 o 
  -4   9   6        3.15        8.65      7.22 o 
  -3   9   6      166.51      147.26      6.42 o 
  -2   9   6     1976.75     2030.25     25.57 o 
  -1   9   6     2350.52     2374.34     31.72 o 
   0   9   6      227.53      230.48     11.54 o 
   1   9   6      400.08      355.50      9.53 o 
   2   9   6      216.15      172.41      6.59 o 
   3   9   6      234.96      232.34      7.26 o 
   4   9   6      159.87      146.81     10.56 o 
   5   9   6       72.87       78.50      8.14 o 
   6   9   6       71.01       73.91      7.98 o 
   7   9   6        3.25        4.13      6.08 o 
  -9  10   6       93.38      106.56      5.83 o 
  -8  10   6        2.34        0.22      6.63 o 
  -7  10   6     1232.42     1141.50     14.25 o 
  -6  10   6      243.10      240.52      8.83 o 
  -5  10   6     1156.22     1095.56     13.79 o 
  -4  10   6      116.62      140.18      7.53 o 
  -3  10   6      638.47      678.25     12.60 o 
  -2  10   6      941.37      964.54     14.64 o 
  -1  10   6     3001.47     3006.75     31.48 o 
   0  10   6      170.41      190.38      6.63 o 
   1  10   6      861.86      877.56     14.63 o 
   2  10   6       34.24       34.87      6.98 o 
   3  10   6        3.55        7.49      7.07 o 
   4  10   6      350.09      324.99      8.49 o 
   5  10   6      144.46      144.02      7.08 o 
   6  10   6       11.06       13.62      7.21 o 
   7  10   6        5.32       -5.23      6.79 o 
  -9  11   6       17.15       20.24      6.12 o 
  -8  11   6        0.47       -1.40      7.30 o 
  -7  11   6      188.53      159.33      6.40 o 
  -6  11   6        4.56        7.62      5.07 o 
  -5  11   6        1.02       -0.37      7.50 o 
  -4  11   6      115.79      119.10      7.48 o 
  -3  11   6      942.24      855.32     18.33 o 
  -2  11   6      848.62      917.06     14.98 o 
  -1  11   6     1379.40     1397.67     22.68 o 
   0  11   6      130.22      122.17      7.52 o 
   1  11   6      970.20     1047.31     24.25 o 
   2  11   6      459.75      427.08      9.94 o 
   3  11   6      659.55      656.03     21.40 o 
   4  11   6       52.03       58.18      8.05 o 
   5  11   6        0.97        5.84      6.74 o 
   6  11   6        7.11       12.65      7.50 o 
   7  11   6      180.89      192.42      6.35 o 
  -8  12   6      288.84      330.00      7.13 o 
  -7  12   6        6.53       16.31      6.63 o 
  -6  12   6      101.80       94.34      4.90 o 
  -5  12   6      147.88      141.38     10.91 o 
  -4  12   6      885.08      866.99     14.22 o 
  -3  12   6      265.52      247.60      7.73 o 
  -2  12   6       93.85       86.64      8.52 o 
  -1  12   6       87.60       89.57      6.69 o 
   0  12   6     1215.81     1197.42     28.17 o 
   1  12   6      224.04      238.07      9.74 o 
   2  12   6      124.91      120.44      9.62 o 
   3  12   6      171.43      161.62     10.14 o 
   4  12   6      819.81      801.56     12.95 o 
   5  12   6       65.79       60.12      7.45 o 
   6  12   6       48.06       17.25      8.77 o 
   7  12   6       49.49       66.43      5.66 o 
  -8  13   6        0.10       -4.56      7.98 o 
  -7  13   6       36.46       42.02      6.87 o 
  -6  13   6        9.37       16.59      4.94 o 
  -5  13   6       29.77       38.37      5.57 o 
  -4  13   6     1752.11     1732.50     18.83 o 
  -3  13   6     1251.63     1273.82     21.37 o 
  -2  13   6      630.59      621.52     13.34 o 
  -1  13   6     5749.20     5560.85     44.00 o 
   0  13   6      848.58      844.17     23.99 o 
   1  13   6      266.52      232.12      8.08 o 
   2  13   6      568.49      586.75     36.63 o 
   3  13   6        5.99       11.43      7.67 o 
   4  13   6        0.13        5.92      6.81 o 
   5  13   6        0.06        0.59      8.48 o 
   6  13   6        4.88        4.70      7.43 o 
  -8  14   6       41.27       38.93      5.92 o 
  -7  14   6       76.84       62.26      6.11 o 
  -6  14   6        1.02        2.54      5.12 o 
  -5  14   6       50.29       49.48      6.49 o 
  -4  14   6      329.25      316.56     10.87 o 
  -3  14   6       59.91       75.79      7.99 o 
  -2  14   6      857.93      827.56     15.83 o 
  -1  14   6     2491.90     2386.20     22.79 o 
   0  14   6       84.46       76.03      7.79 o 
   1  14   6      142.52      126.97     11.08 o 
   2  14   6      799.68      788.56     13.61 o 
   3  14   6        7.04       12.06      7.07 o 
   4  14   6      378.67      423.34     12.90 o 
   5  14   6        4.54        1.59      7.59 o 
   6  14   6       76.77      104.86      8.46 o 
  -7  15   6      334.49      316.66      9.82 o 
  -6  15   6        1.24        1.84      4.80 o 
  -5  15   6      240.21      224.78      6.48 o 
  -4  15   6      306.35      296.58      7.58 o 
  -3  15   6        1.70        6.14      6.25 o 
  -2  15   6      297.37      281.27      9.93 o 
  -1  15   6     1831.65     1787.60     39.14 o 
   0  15   6       75.30       81.42      9.81 o 
   1  15   6      267.87      247.72     10.80 o 
   2  15   6        6.99       17.62      6.75 o 
   3  15   6       11.92       10.45      6.73 o 
   4  15   6        1.33        7.92      6.30 o 
   5  15   6      290.39      303.46     10.26 o 
   6  15   6        1.33       -0.67      8.85 o 
  -7  16   6      179.34      202.44     10.35 o 
  -6  16   6       41.27       46.74      4.63 o 
  -5  16   6      714.20      721.27     10.77 o 
  -4  16   6      252.16      268.38      9.00 o 
  -3  16   6       83.27       73.51      6.53 o 
  -2  16   6     2871.68     2970.70     20.52 o 
  -1  16   6       20.85       17.03      6.37 o 
   0  16   6     1989.38     2100.28     34.07 o 
   1  16   6      608.84      635.42     12.35 o 
   2  16   6        1.46       -1.87      6.68 o 
   3  16   6      316.95      338.26      9.51 o 
   4  16   6      329.68      351.71      7.88 o 
   5  16   6       45.23       31.97      7.11 o 
  -6  17   6        0.18        7.41      4.69 o 
  -5  17   6      407.21      432.78      8.19 o 
  -4  17   6       79.09       83.05      5.65 o 
  -3  17   6       72.78       68.27      5.92 o 
  -2  17   6       30.59       24.88      5.55 o 
  -1  17   6       72.97       55.93      5.67 o 
   0  17   6       27.94       33.59      6.41 o 
   1  17   6        9.63       12.49      6.54 o 
   2  17   6      691.72      620.40     11.45 o 
   3  17   6      136.53      149.63      5.69 o 
   4  17   6        0.64       -8.80      8.80 o 
   5  17   6       15.96       27.07      6.28 o 
  -6  18   6      184.04      185.65      4.71 o 
  -5  18   6       60.05       70.41      5.36 o 
  -4  18   6      955.90      972.22     10.47 o 
  -3  18   6        0.35        2.30      5.64 o 
  -2  18   6       78.41       79.42      5.63 o 
  -1  18   6       46.38       33.01      5.89 o 
   0  18   6       17.29       15.24      6.26 o 
   1  18   6       45.97       28.98      5.75 o 
   2  18   6       26.35       23.53      9.07 o 
   3  18   6        0.58        1.91      5.38 o 
   4  18   6       25.13       23.94      6.04 o 
  -5  19   6        7.29       -3.97      4.51 o 
  -4  19   6      461.36      485.05     13.76 o 
  -3  19   6       20.13       25.23      4.87 o 
  -2  19   6        1.86        2.60      5.75 o 
  -1  19   6       11.81       28.88      5.73 o 
   0  19   6       10.66        9.91      5.94 o 
   1  19   6       78.85       72.88      5.73 o 
   2  19   6       18.83       31.29      5.11 o 
   3  19   6        0.80        3.79      6.74 o 
  -4  20   6       78.74       86.51      4.62 o 
  -3  20   6        0.05        5.34      4.99 o 
  -2  20   6      291.58      304.27      7.32 o 
  -1  20   6       64.06       65.25      6.78 o 
   0  20   6        7.73        3.72      5.89 o 
   1  20   6       72.23       78.67      6.60 o 
   2  20   6      195.77      213.67      7.22 o 
  -3  21   6      384.32      392.41      7.50 o 
  -2  21   6       10.31       19.77      4.20 o 
  -1  21   6       43.64       33.07      4.77 o 
   0  21   6        1.33        5.93      6.50 o 
   1  21   6      163.81      186.29      8.71 o 
  -9   0   7        1.97       -2.89     13.30 o 
  -7   0   7    11660.64    11542.78    100.34 o 
  -5   0   7      612.37      619.18     15.84 o 
  -3   0   7     6145.03     5835.62     55.24 o 
  -1   0   7       27.07       30.84      7.73 o 
   1   0   7      190.28      208.40      8.60 o 
   3   0   7      215.31      211.18     24.87 o 
   5   0   7     1006.18      932.81     27.58 o 
   7   0   7        0.06        2.83     13.46 o 
 -10   1   7        6.93       21.20      8.03 o 
  -9   1   7       21.52       28.69      9.19 o 
  -8   1   7     2854.46     2913.25     35.71 o 
  -7   1   7       54.47       74.62     10.70 o 
  -6   1   7       12.46       20.55      7.06 o 
  -5   1   7       77.33       85.78      5.10 o 
  -4   1   7        2.22        5.15      4.16 o 
  -3   1   7      131.08      174.04      7.28 o 
  -2   1   7     3475.13     3680.73     16.01 o 
  -1   1   7      653.46      678.61      6.78 o 
   0   1   7     3502.51     3753.24     25.13 o 
   1   1   7     2092.08     2082.29     15.73 o 
   2   1   7      122.51      163.63     29.29 o 
   3   1   7      125.23      110.57      8.64 o 
   4   1   7      338.90      342.11      9.44 o 
   5   1   7     1150.92     1029.34     20.73 o 
   6   1   7      265.91      221.22     14.53 o 
   7   1   7       10.36       23.51     17.13 o 
   8   1   7      176.81      206.38      8.53 o 
 -10   2   7       13.84        8.62      7.39 o 
  -9   2   7      282.19      282.15      9.31 o 
  -8   2   7      259.20      251.92      7.42 o 
  -7   2   7      766.03      749.43     18.66 o 
  -6   2   7     1650.38     1592.12     15.62 o 
  -5   2   7     1473.13     1418.24     23.91 o 
  -4   2   7      370.75      339.42      6.68 o 
  -3   2   7      445.59      406.09      6.72 o 
  -2   2   7      172.04      150.64      3.46 o 
  -1   2   7     2379.83     2434.27     14.83 o 
   0   2   7     1868.35     2298.63     14.42 o 
   1   2   7     1735.90     1819.40     14.93 o 
   2   2   7     1610.14     1652.34     29.54 o 
   3   2   7       54.85       53.80      9.20 o 
   4   2   7       20.96       19.51     10.46 o 
   5   2   7     1473.06     1363.57     20.13 o 
   6   2   7      177.13      149.05      9.87 o 
   7   2   7        2.31        4.15     11.12 o 
   8   2   7      263.90      289.24     16.74 o 
 -10   3   7      121.06      142.41      9.27 o 
  -9   3   7       15.90       14.81      7.50 o 
  -8   3   7      961.94      941.12     13.33 o 
  -7   3   7      173.55      159.80      9.88 o 
  -6   3   7      998.69      911.37     25.41 o 
  -5   3   7      351.68      307.53      6.85 o 
  -4   3   7      894.46      913.87     11.41 o 
  -3   3   7     1649.89     1885.29     14.10 o 
  -2   3   7      924.28     1097.28      9.01 o 
  -1   3   7     1888.16     2124.04     16.39 o 
   0   3   7     2191.82     2268.52     30.58 o 
   1   3   7     4822.03     5033.23     35.17 o 
   2   3   7        6.81        7.05      6.63 o 
   3   3   7      277.10      301.50     11.42 o 
   4   3   7       14.64       18.80     10.13 o 
   5   3   7       30.98        2.24     21.15 o 
   6   3   7       76.15       68.30      8.80 o 
   7   3   7       37.47       27.43      9.81 o 
   8   3   7        0.10        2.27      9.18 o 
 -10   4   7        1.70       -3.64      7.07 o 
  -9   4   7        4.79       -6.63      6.63 o 
  -8   4   7        0.31       -6.10      6.10 o 
  -7   4   7       89.22       93.39      8.01 o 
  -6   4   7       72.95       80.85      9.34 o 
  -5   4   7       16.33        9.91      5.35 o 
  -4   4   7      807.08      797.59     10.85 o 
  -3   4   7      684.46      737.40      9.57 o 
  -2   4   7     1330.03     1576.06     17.58 o 
  -1   4   7       10.48       23.17      4.60 o 
   0   4   7      160.64      131.58      4.41 o 
   1   4   7     2745.31     2645.25    179.15 o 
   2   4   7     2724.29     2745.03     33.61 o 
   3   4   7       42.31       38.78      9.36 o 
   4   4   7      585.86      595.04     14.31 o 
   5   4   7      224.79      224.65     13.99 o 
   6   4   7      295.61      282.24     13.09 o 
   7   4   7       52.05       45.15      9.26 o 
   8   4   7        2.79        6.12      8.93 o 
 -10   5   7        9.22        7.16      6.62 o 
  -9   5   7        0.91        1.37      5.78 o 
  -8   5   7       10.41        3.65      5.72 o 
  -7   5   7       73.95       93.90     10.04 o 
  -6   5   7       53.77       42.56      7.56 o 
  -5   5   7      112.34      102.80      7.02 o 
  -4   5   7      880.52      815.00     12.78 o 
  -3   5   7      662.17      602.62      7.96 o 
  -2   5   7       50.25       50.91      4.90 o 
  -1   5   7      997.05     1059.87     12.07 o 
   0   5   7      478.80      481.56      7.93 o 
   1   5   7     1931.61     1982.41     18.87 o 
   2   5   7       10.26        4.69      6.46 o 
   3   5   7        9.75       24.25      8.97 o 
   4   5   7        2.35        2.70      9.78 o 
   5   5   7       63.30       60.54      7.96 o 
   6   5   7        3.62       18.41      6.81 o 
   7   5   7       67.11       61.72     10.50 o 
   8   5   7       57.17       85.82     33.45 o 
 -10   6   7       20.95       28.08      8.78 o 
  -9   6   7        2.00        4.20      5.85 o 
  -8   6   7      217.42      201.01      6.07 o 
  -7   6   7     1043.47     1059.09      9.16 o 
  -6   6   7      264.40      245.99      7.36 o 
  -5   6   7      449.72      456.67      8.61 o 
  -4   6   7     1083.97     1006.61     16.63 o 
  -3   6   7      854.70      721.39      9.85 o 
  -2   6   7      247.94      250.28      6.36 o 
  -1   6   7      110.71      111.75      7.26 o 
   0   6   7      280.68      269.14      5.75 o 
   1   6   7     3152.11     3160.83     21.49 o 
   2   6   7       67.23       71.12      6.25 o 
   3   6   7       47.35       51.32      7.75 o 
   4   6   7      139.26      170.73     16.26 o 
   5   6   7      384.90      408.51      8.08 o 
   6   6   7        4.45        6.33      6.31 o 
   7   6   7        6.87       10.90      6.64 o 
  -9   7   7       13.91       10.24      5.80 o 
  -8   7   7      398.21      411.03      7.81 o 
  -7   7   7      420.50      394.60      5.54 o 
  -6   7   7        7.47       -0.74      7.64 o 
  -5   7   7       52.40       46.59      6.05 o 
  -4   7   7      228.81      249.98      8.09 o 
  -3   7   7      606.61      725.95     10.11 o 
  -2   7   7     2519.75     2328.08     18.37 o 
  -1   7   7      200.22      228.44      8.75 o 
   0   7   7     1247.11     1352.29     15.59 o 
   1   7   7      272.50      265.87      7.15 o 
   2   7   7        9.09       24.29      5.81 o 
   3   7   7      128.35      123.99      7.81 o 
   4   7   7        1.23        1.71      8.30 o 
   5   7   7      309.19      276.48      9.85 o 
   6   7   7       43.70       46.46      6.91 o 
   7   7   7       30.18       40.33      6.31 o 
  -9   8   7      234.90      236.79      6.42 o 
  -8   8   7      411.23      421.56      7.17 o 
  -7   8   7      310.74      304.30      4.91 o 
  -6   8   7      118.42      103.00      7.27 o 
  -5   8   7        2.50        3.03      7.54 o 
  -4   8   7       16.17       20.80      6.95 o 
  -3   8   7      213.91      222.43      6.72 o 
  -2   8   7     6876.04     7352.02     54.78 o 
  -1   8   7      136.26      129.93      7.88 o 
   0   8   7      170.93      207.56      6.22 o 
   1   8   7       52.84       42.91      5.88 o 
   2   8   7      108.11       93.96      5.84 o 
   3   8   7       89.52       88.48      6.69 o 
   4   8   7      145.60      139.96      9.63 o 
   5   8   7      137.10      129.75      7.90 o 
   6   8   7       36.05       38.12      6.65 o 
   7   8   7        2.38        0.99      6.38 o 
  -9   9   7        1.25        0.58      7.68 o 
  -8   9   7      301.78      299.30      7.13 o 
  -7   9   7        4.01       -0.61      4.68 o 
  -6   9   7      431.73      374.76      8.21 o 
  -5   9   7        5.82        6.49      8.30 o 
  -4   9   7        1.48       15.19      6.63 o 
  -3   9   7      258.30      251.21      8.28 o 
  -2   9   7        3.82       11.02      6.90 o 
  -1   9   7       70.93       78.31      8.99 o 
   0   9   7      186.14      159.75      6.30 o 
   1   9   7     1614.54     1557.19     16.93 o 
   2   9   7      112.13      105.78      6.69 o 
   3   9   7       38.48       30.42      8.05 o 
   4   9   7       10.00       24.43      8.91 o 
   5   9   7        3.73       12.07      7.78 o 
   6   9   7       76.14       88.40      6.16 o 
   7   9   7        1.90        1.58      5.35 o 
  -9  10   7        2.40        8.98      8.72 o 
  -8  10   7       87.92       76.86      6.19 o 
  -7  10   7      230.72      218.45      5.59 o 
  -6  10   7      262.80      260.02      4.71 o 
  -5  10   7       41.35       31.40      8.52 o 
  -4  10   7       75.00       57.51      7.07 o 
  -3  10   7      525.40      511.15     14.10 o 
  -2  10   7      144.72      141.80      7.77 o 
  -1  10   7     1136.18     1172.00     21.10 o 
   0  10   7      100.61       88.68      7.37 o 
   1  10   7      152.93      151.25      7.16 o 
   2  10   7      472.25      457.12     10.48 o 
   3  10   7       47.12       53.09      7.87 o 
   4  10   7      386.12      359.97     13.90 o 
   5  10   7       21.10       18.94      6.98 o 
   6  10   7      193.91      228.50      6.19 o 
   7  10   7        0.75       13.05      5.80 o 
  -9  11   7       79.74       85.20     10.91 o 
  -8  11   7        6.31        6.51      6.07 o 
  -7  11   7        4.01        1.62      5.28 o 
  -6  11   7      938.07      895.31      8.60 o 
  -5  11   7       46.39       39.11      7.81 o 
  -4  11   7      567.13      579.72     13.25 o 
  -3  11   7        6.52        7.08     10.35 o 
  -2  11   7       40.60       43.50      7.61 o 
  -1  11   7     4299.20     4232.51     43.96 o 
   0  11   7      940.68      941.26     14.10 o 
   1  11   7        5.02       11.29      6.73 o 
   2  11   7       37.94       38.35      7.96 o 
   3  11   7        0.19        3.42      9.45 o 
   4  11   7       33.09       34.05      8.00 o 
   5  11   7       96.43       88.56      6.62 o 
   6  11   7       13.27       13.22      5.94 o 
  -8  12   7       18.04       21.58      5.69 o 
  -7  12   7       94.34      106.70      7.04 o 
  -6  12   7       34.51       34.11      4.44 o 
  -5  12   7       33.11       42.32      5.30 o 
  -4  12   7     1560.99     1508.85     18.33 o 
  -3  12   7      142.52      120.91     11.45 o 
  -2  12   7      888.82      872.15     15.32 o 
  -1  12   7       23.42       26.14      7.35 o 
   0  12   7      619.33      561.21     33.34 o 
   1  12   7     1769.83     1767.94     62.89 o 
   2  12   7      301.33      267.83     15.36 o 
   3  12   7      424.07      411.86     16.62 o 
   4  12   7        0.39        4.58      7.04 o 
   5  12   7       67.77       69.15      7.54 o 
   6  12   7       50.37       49.54      5.72 o 
  -8  13   7        8.40        6.79      5.81 o 
  -7  13   7       78.19       79.28      5.73 o 
  -6  13   7       38.57       36.56      4.47 o 
  -5  13   7      237.63      223.48      5.18 o 
  -4  13   7       39.40       44.84      9.03 o 
  -3  13   7      147.41      141.40     11.32 o 
  -2  13   7      206.37      210.22      8.41 o 
  -1  13   7     1039.62     1007.73     19.77 o 
   0  13   7     1212.81     1214.98     58.68 o 
   1  13   7      215.92      203.03      9.27 o 
   2  13   7      294.89      297.37      8.05 o 
   3  13   7       20.68       12.95      7.49 o 
   4  13   7       77.39       81.26      7.12 o 
   5  13   7        0.53        2.40      6.73 o 
   6  13   7       10.20        7.62      5.54 o 
  -8  14   7        0.56       -1.47      5.82 o 
  -7  14   7      117.70      151.18      5.87 o 
  -6  14   7        0.84        2.95      4.34 o 
  -5  14   7      768.55      760.30      8.12 o 
  -4  14   7      101.39      105.86      6.37 o 
  -3  14   7      325.82      295.26      8.88 o 
  -2  14   7       13.20        7.81      8.38 o 
  -1  14   7        5.02        9.00      7.71 o 
   0  14   7     1148.88     1157.75     14.46 o 
   1  14   7      118.51      131.61      8.83 o 
   2  14   7       42.67       29.93      7.30 o 
   3  14   7        6.76       13.00      6.86 o 
   4  14   7       10.63       17.09      7.38 o 
   5  14   7        1.36       13.04      6.97 o 
  -7  15   7        0.21        3.08      5.08 o 
  -6  15   7       60.18       45.55      4.75 o 
  -5  15   7        2.55       10.39      5.32 o 
  -4  15   7       29.08       23.93      6.20 o 
  -3  15   7        4.02       11.59      5.41 o 
  -2  15   7       74.05       85.20      6.88 o 
  -1  15   7       16.35       20.40      7.29 o 
   0  15   7        1.18        3.77      5.81 o 
   1  15   7       91.77       84.60      7.81 o 
   2  15   7      116.06      124.52      6.68 o 
   3  15   7        0.73        2.99      6.44 o 
   4  15   7        4.26        9.25      6.30 o 
   5  15   7        0.27        1.80      5.44 o 
  -7  16   7      159.53      145.48      9.75 o 
  -6  16   7       35.43       43.20      5.29 o 
  -5  16   7       52.00       56.84      4.84 o 
  -4  16   7       11.66       13.81      4.69 o 
  -3  16   7      122.81      139.61      6.84 o 
  -2  16   7       63.50       60.76      5.47 o 
  -1  16   7      261.91      234.32      7.51 o 
   0  16   7        9.07       21.01      6.15 o 
   1  16   7      108.45      105.36      6.54 o 
   2  16   7        3.67        9.65      6.34 o 
   3  16   7      102.00      108.55      6.73 o 
   4  16   7        2.78       -3.83      6.35 o 
   5  16   7        0.05        0.96      7.46 o 
  -6  17   7      396.89      417.16      8.54 o 
  -5  17   7       36.13       26.16      5.65 o 
  -4  17   7        6.94        9.79      4.75 o 
  -3  17   7        0.58        0.71      5.72 o 
  -2  17   7      433.93      405.92      8.63 o 
  -1  17   7       53.31       53.43      5.19 o 
   0  17   7       23.14       35.09      5.68 o 
   1  17   7       21.71       22.10      6.11 o 
   2  17   7        5.32        3.64      5.38 o 
   3  17   7      106.31      128.70      6.52 o 
   4  17   7        5.90        7.33      4.98 o 
  -6  18   7       33.02       47.14      7.94 o 
  -5  18   7       77.38       89.51      4.71 o 
  -4  18   7        1.29        1.38      5.13 o 
  -3  18   7       46.92       54.43      5.05 o 
  -2  18   7       54.35       46.19      6.18 o 
  -1  18   7       50.21       41.78      5.12 o 
   0  18   7       51.46       59.43      6.57 o 
   1  18   7      155.48      153.76      7.06 o 
   2  18   7        0.56       -1.16      5.26 o 
   3  18   7       38.82       33.43      4.55 o 
  -5  19   7       60.06       70.73      4.59 o 
  -4  19   7       58.21       53.90      4.82 o 
  -3  19   7        8.97       10.33      5.08 o 
  -2  19   7      197.94      190.81      7.84 o 
  -1  19   7        0.25        4.41      4.90 o 
   0  19   7        8.89        6.82      5.93 o 
   1  19   7        9.19       11.46      7.32 o 
   2  19   7      134.05      142.08      5.08 o 
   3  19   7       22.70       24.86      8.02 o 
  -4  20   7       19.25       27.62      8.38 o 
  -3  20   7      303.97      326.62      6.10 o 
  -2  20   7       21.86       22.15      4.62 o 
  -1  20   7      518.56      563.16     11.83 o 
   0  20   7        1.79        1.56      4.82 o 
   1  20   7        2.99        4.56      7.63 o 
  -2  21   7        5.86       -5.59      6.66 o 
  -1  21   7        0.09       -4.34      6.06 o 
   0  21   7      109.52      101.42     11.60 o 
 -10   0   8       14.55       16.73      8.48 o 
  -8   0   8      124.97      121.58     11.58 o 
  -6   0   8        1.64       21.66     21.37 o 
  -4   0   8        5.46        0.70     10.60 o 
  -2   0   8     1274.23     1328.24     14.33 o 
   0   0   8      414.30      482.56     11.38 o 
   2   0   8      212.03      204.55     13.75 o 
   4   0   8       52.95       60.57     16.37 o 
   6   0   8      134.01      119.27     24.93 o 
 -10   1   8       32.03       31.07      6.11 o 
  -9   1   8      142.78      143.99      6.99 o 
  -8   1   8      535.42      536.87     12.01 o 
  -7   1   8        4.55       14.01     15.65 o 
  -6   1   8        4.23       -4.94     10.13 o 
  -5   1   8     2058.67     2029.96     29.56 o 
  -4   1   8      601.03      641.67     13.93 o 
  -3   1   8     2177.60     2052.17     19.99 o 
  -2   1   8      402.03      431.54      5.97 o 
  -1   1   8      974.48     1123.09     21.75 o 
   0   1   8      428.10      393.45      7.42 o 
   1   1   8       78.44       71.78      5.11 o 
   2   1   8      167.52      140.12      8.66 o 
   3   1   8      122.55      126.31      7.31 o 
   4   1   8      330.03      314.18      8.12 o 
   5   1   8      128.16      157.95     10.75 o 
   6   1   8       12.63        4.04     11.75 o 
   7   1   8       19.20       24.65     13.49 o 
 -10   2   8       38.39       62.44      7.64 o 
  -9   2   8       29.94       29.88      7.95 o 
  -8   2   8      147.30      152.54      6.93 o 
  -7   2   8     1512.55     1565.98     39.72 o 
  -6   2   8      325.16      303.90      8.67 o 
  -5   2   8      570.05      521.31     13.51 o 
  -4   2   8     1325.78     1211.49     22.83 o 
  -3   2   8      207.48      206.61      6.52 o 
  -2   2   8      853.19      839.28     16.06 o 
  -1   2   8     1897.28     1977.80     22.48 o 
   0   2   8      945.71     1027.11     11.49 o 
   1   2   8       40.71       56.71      6.19 o 
   2   2   8      264.21      272.81     10.64 o 
   3   2   8      604.10      567.93     11.13 o 
   4   2   8       38.45       48.86      8.94 o 
   5   2   8        3.98       11.60     14.64 o 
   6   2   8       37.77       41.80      9.90 o 
   7   2   8       34.68       21.54     10.71 o 
 -10   3   8      231.71      264.45      7.23 o 
  -9   3   8        1.46       -0.71      7.25 o 
  -8   3   8      293.77      281.44      6.11 o 
  -7   3   8       10.43       16.36     14.78 o 
  -6   3   8     1523.08     1419.22     15.08 o 
  -5   3   8       44.61       53.32      5.97 o 
  -4   3   8      841.13      854.91     11.67 o 
  -3   3   8       36.55       31.57      4.76 o 
  -2   3   8      219.24      239.44      5.94 o 
  -1   3   8        2.34        6.17      4.75 o 
   0   3   8     2513.24     2596.89     19.44 o 
   1   3   8      285.84      245.24      9.49 o 
   2   3   8      275.27      276.70     10.94 o 
   3   3   8       29.66       34.76      6.89 o 
   4   3   8      566.99      522.91     11.63 o 
   5   3   8       15.60       21.98     11.55 o 
   6   3   8      133.60      134.88      8.56 o 
   7   3   8       14.81       26.73      9.30 o 
 -10   4   8       21.09       28.76      7.44 o 
  -9   4   8        7.66       17.43      7.32 o 
  -8   4   8      111.02      119.70      5.38 o 
  -7   4   8      222.11      229.19      5.62 o 
  -6   4   8      217.45      235.53      7.59 o 
  -5   4   8      172.81      148.24      4.94 o 
  -4   4   8      678.55      712.72      9.28 o 
  -3   4   8      202.70      174.06      5.54 o 
  -2   4   8     2075.78     2259.36     17.40 o 
  -1   4   8      187.52      128.76      5.35 o 
   0   4   8      293.51      299.72      6.78 o 
   1   4   8      478.92      438.74      8.65 o 
   2   4   8        0.22        6.85     11.28 o 
   3   4   8       85.51       81.13      8.23 o 
   4   4   8      308.35      309.20      8.43 o 
   5   4   8       40.70       40.11     10.25 o 
   6   4   8       81.70       77.32      8.36 o 
   7   4   8      110.53      123.11     10.67 o 
  -9   5   8       21.35        8.36      7.96 o 
  -8   5   8      121.16      117.08      6.03 o 
  -7   5   8      265.55      281.96      5.38 o 
  -6   5   8      706.33      667.64     11.66 o 
  -5   5   8      393.13      395.72      6.95 o 
  -4   5   8      481.40      504.79      8.09 o 
  -3   5   8      559.35      576.52      9.27 o 
  -2   5   8      112.76      131.41      4.65 o 
  -1   5   8       18.64       58.67      7.21 o 
   0   5   8     5840.98     6233.26     52.13 o 
   1   5   8      901.76      933.30     12.38 o 
   2   5   8     1332.13     1365.78     22.72 o 
   3   5   8       63.55       72.08      9.39 o 
   4   5   8       63.25       66.32     10.08 o 
   5   5   8       78.46       67.85      7.61 o 
   6   5   8       47.78       49.66      6.71 o 
   7   5   8        0.20       -1.45      8.17 o 
  -9   6   8        0.91       -7.45      7.45 o 
  -8   6   8      211.21      208.81      7.13 o 
  -7   6   8       19.63       25.40      4.51 o 
  -6   6   8     1070.54     1013.00     14.32 o 
  -5   6   8      558.97      527.74     11.62 o 
  -4   6   8     1233.52     1307.69     12.80 o 
  -3   6   8     1999.62     2041.56     17.04 o 
  -2   6   8      888.89      895.58     10.71 o 
  -1   6   8      104.04      100.25      6.30 o 
   0   6   8      130.66      135.89      6.45 o 
   1   6   8      663.45      659.14     10.80 o 
   2   6   8      564.61      585.72     13.35 o 
   3   6   8       52.78       46.26      7.82 o 
   4   6   8        1.30       -5.82      8.55 o 
   5   6   8      125.25      117.59      6.85 o 
   6   6   8        6.17       13.28      6.58 o 
   7   6   8       35.29       44.88      6.12 o 
  -9   7   8      105.51      131.96      6.03 o 
  -8   7   8       87.51       80.54      6.21 o 
  -7   7   8      133.51      125.78      5.39 o 
  -6   7   8       13.85       15.30      7.56 o 
  -5   7   8       97.64       81.12      8.40 o 
  -4   7   8      877.64      805.45      9.77 o 
  -3   7   8      356.06      349.68      8.80 o 
  -2   7   8       98.71       94.54      5.72 o 
  -1   7   8       27.20       10.52      6.86 o 
   0   7   8       88.63       86.75      6.53 o 
   1   7   8     2240.04     2314.54     25.76 o 
   2   7   8       44.55       44.80      7.93 o 
   3   7   8       23.35       23.32      8.52 o 
   4   7   8        7.64        5.41      7.35 o 
   5   7   8        0.48       -2.54      7.16 o 
   6   7   8       65.72       66.14      6.31 o 
   7   7   8       17.21       20.60      6.49 o 
  -9   8   8        2.68        4.30      5.83 o 
  -8   8   8       30.32       29.66      6.12 o 
  -7   8   8      198.03      182.86      4.40 o 
  -6   8   8      264.68      240.15      8.99 o 
  -5   8   8       27.97       25.65      6.97 o 
  -4   8   8        6.98        2.72      6.68 o 
  -3   8   8       36.97       45.32      8.65 o 
  -2   8   8       30.55       35.00      6.68 o 
  -1   8   8      220.62      259.04      8.35 o 
   0   8   8      210.57      234.53      7.99 o 
   1   8   8       73.30       72.17      5.47 o 
   2   8   8        6.80        5.99      8.02 o 
   3   8   8      867.66      881.60     19.08 o 
   4   8   8        4.30       13.61      8.14 o 
   5   8   8       14.07       19.74      6.46 o 
   6   8   8       59.58       64.03      6.06 o 
   7   8   8       11.06        9.47      7.05 o 
  -9   9   8       36.54       27.99      6.58 o 
  -8   9   8      180.31      174.42      5.52 o 
  -7   9   8       24.53       19.76      4.36 o 
  -6   9   8      185.06      153.41      4.73 o 
  -5   9   8       68.39       65.60      8.41 o 
  -4   9   8      831.25      800.73     11.63 o 
  -3   9   8       57.98       68.57      8.74 o 
  -2   9   8      323.68      345.26     13.19 o 
  -1   9   8      120.80      101.90     10.75 o 
   0   9   8      596.35      556.86     10.39 o 
   1   9   8      353.33      338.41      7.34 o 
   2   9   8      144.56      122.99      8.38 o 
   3   9   8      100.09      102.71      8.12 o 
   4   9   8       62.91       71.39      7.05 o 
   5   9   8      121.54      122.28      6.17 o 
   6   9   8        1.31       -5.70      5.94 o 
  -9  10   8        1.04       12.40      8.08 o 
  -8  10   8        7.82       14.75      6.31 o 
  -7  10   8        7.58        5.56      4.19 o 
  -6  10   8      185.86      165.45      4.49 o 
  -5  10   8     1851.09     1839.55     26.41 o 
  -4  10   8       78.88       79.41      6.33 o 
  -3  10   8     1055.45     1048.34     20.95 o 
  -2  10   8      196.43      205.91      9.13 o 
  -1  10   8        1.22        8.06      9.18 o 
   0  10   8        5.37        5.18      6.61 o 
   1  10   8      218.79      206.81      6.90 o 
   2  10   8      300.11      254.70      8.66 o 
   3  10   8       35.51       51.63      8.64 o 
   4  10   8        4.49        5.51      8.53 o 
   5  10   8       74.11       72.44      5.88 o 
   6  10   8       36.28       55.27      6.07 o 
  -8  11   8      186.52      181.45      5.87 o 
  -7  11   8        2.20        3.35      4.53 o 
  -6  11   8        0.16        1.66      4.68 o 
  -5  11   8      102.82       95.02      5.26 o 
  -4  11   8      222.96      210.18      6.89 o 
  -3  11   8      101.14       77.52      8.95 o 
  -2  11   8      548.11      564.18     13.16 o 
  -1  11   8      912.68      857.73     15.86 o 
   0  11   8       53.06       52.92      9.03 o 
   1  11   8     1278.75     1188.58     13.74 o 
   2  11   8       13.62       19.61      9.82 o 
   3  11   8       23.70       36.03      8.05 o 
   4  11   8       28.02       30.28      7.23 o 
   5  11   8       10.42        5.78      5.72 o 
   6  11   8      134.51      159.66      5.55 o 
  -8  12   8       78.69       77.40      6.00 o 
  -7  12   8        0.34       -3.55      5.11 o 
  -6  12   8      296.44      315.51      5.26 o 
  -5  12   8      648.37      607.92      7.45 o 
  -4  12   8      112.30      112.47      6.81 o 
  -3  12   8      812.67      795.71     15.18 o 
  -2  12   8       63.19       53.57     11.53 o 
  -1  12   8       13.02       13.45      7.37 o 
   0  12   8        2.38        7.28      6.63 o 
   1  12   8      611.03      606.70     10.92 o 
   2  12   8      300.56      301.08     10.11 o 
   3  12   8        6.37       17.18      7.37 o 
   4  12   8       55.46       56.47      7.04 o 
   5  12   8        0.31        5.05      6.03 o 
   6  12   8       19.62       27.70      5.58 o 
  -8  13   8        0.29        3.47      8.56 o 
  -7  13   8       25.63       32.73      6.26 o 
  -6  13   8      212.55      231.22      7.08 o 
  -5  13   8        0.47        4.97      4.52 o 
  -4  13   8      369.85      380.85      7.60 o 
  -3  13   8       36.29       32.64      7.21 o 
  -2  13   8     2546.57     2499.88     25.68 o 
  -1  13   8      818.93      844.49     11.70 o 
   0  13   8        9.37        7.24      7.68 o 
   1  13   8     1972.82     1983.78     30.85 o 
   2  13   8       10.81        8.40      7.70 o 
   3  13   8      209.75      210.89      7.93 o 
   4  13   8      103.56      103.02      5.84 o 
   5  13   8        2.59        3.64      5.47 o 
  -7  14   8        4.02        6.34      5.21 o 
  -6  14   8        0.05        0.23      4.86 o 
  -5  14   8       61.69       49.02      4.55 o 
  -4  14   8      133.74      120.52      5.24 o 
  -3  14   8       10.81       14.48      6.58 o 
  -2  14   8      183.59      203.96      8.55 o 
  -1  14   8       91.05      102.26      6.13 o 
   0  14   8       57.60       62.14      6.17 o 
   1  14   8        8.02       17.20      6.32 o 
   2  14   8       23.26       23.79      7.20 o 
   3  14   8      101.76      100.16      7.45 o 
   4  14   8        0.23        1.82      5.18 o 
   5  14   8       22.53       23.46      5.35 o 
  -7  15   8       83.19       78.27      5.05 o 
  -6  15   8       10.71       10.99      4.58 o 
  -5  15   8      439.93      433.64      6.35 o 
  -4  15   8       10.71        7.02      5.32 o 
  -3  15   8      143.56      128.87      5.41 o 
  -2  15   8     1177.92     1152.97     13.05 o 
  -1  15   8       91.54       97.73      5.82 o 
   0  15   8      138.60      151.57      5.88 o 
   1  15   8      985.66      918.08     12.64 o 
   2  15   8      117.36      127.46      6.26 o 
   3  15   8        9.96        4.48      5.99 o 
   4  15   8       22.93       20.57      5.07 o 
  -6  16   8       17.59       20.63      5.71 o 
  -5  16   8      110.75      127.60      4.73 o 
  -4  16   8       50.07       48.86      4.93 o 
  -3  16   8      153.32      157.53      5.31 o 
  -2  16   8      415.76      417.70      8.13 o 
  -1  16   8       34.32       47.32      5.95 o 
   0  16   8      499.88      536.68     12.84 o 
   1  16   8      177.00      171.45     10.67 o 
   2  16   8      691.92      690.56     10.83 o 
   3  16   8       38.01       45.51      5.49 o 
   4  16   8       32.24       39.40      5.21 o 
  -6  17   8        4.78        7.57      6.40 o 
  -5  17   8       55.42       74.95      4.54 o 
  -4  17   8       76.69       80.60      4.85 o 
  -3  17   8      866.93      845.89     11.58 o 
  -2  17   8        2.96        5.06      5.00 o 
  -1  17   8        2.17        4.10      5.86 o 
   0  17   8      121.87      122.53      7.20 o 
   1  17   8       30.18       15.30      6.07 o 
   2  17   8       26.95       37.47      5.32 o 
   3  17   8       48.15       44.97      4.55 o 
  -5  18   8        1.48        5.81      5.33 o 
  -4  18   8       44.19       48.07      4.89 o 
  -3  18   8        3.33       12.77      6.46 o 
  -2  18   8      642.92      663.12      8.84 o 
  -1  18   8        6.01        7.44      5.40 o 
   0  18   8        0.97        4.67      5.50 o 
   1  18   8      245.43      258.74      7.10 o 
   2  18   8       17.27       15.42      5.44 o 
   3  18   8       34.49       32.31      5.47 o 
  -4  19   8       48.55       56.32      6.73 o 
  -3  19   8       19.33       15.98      5.86 o 
  -2  19   8      431.34      432.24      8.24 o 
  -1  19   8       33.90       30.45      5.41 o 
   0  19   8      116.12      114.83      5.33 o 
   1  19   8        3.00        2.29      5.09 o 
   2  19   8        4.82       12.35      6.17 o 
  -3  20   8        2.94        4.61      6.91 o 
  -2  20   8       20.75       20.15      5.54 o 
  -1  20   8       14.29       10.54      6.86 o 
   0  20   8        7.22        9.59      5.89 o 
  -9   0   9       69.15       76.00      8.30 o 
  -7   0   9       68.55       68.49      9.41 o 
  -5   0   9    16400.03    15461.53    216.97 o 
  -3   0   9     1398.41     1279.69     20.78 o 
  -1   0   9     2594.45     2588.98     55.93 o 
   1   0   9        5.63       -6.62      8.90 o 
   3   0   9      725.24      732.67     18.25 o 
   5   0   9       21.33       22.34     11.40 o 
   7   0   9      272.46      240.55     22.56 o 
 -10   1   9       12.01       23.25     12.36 o 
  -9   1   9       30.91       40.02      5.39 o 
  -8   1   9      173.44      196.54      6.17 o 
  -7   1   9       36.02       39.96      5.89 o 
  -6   1   9     2513.99     2404.28     24.32 o 
  -5   1   9       33.59       38.88      6.95 o 
  -4   1   9      584.28      528.51     13.64 o 
  -3   1   9     1343.48     1334.07     17.20 o 
  -2   1   9      352.97      346.08      5.55 o 
  -1   1   9      166.68      169.75      6.66 o 
   0   1   9     1751.49     1764.93     40.61 o 
   1   1   9       80.62       80.96      5.87 o 
   2   1   9      217.41      201.14     11.44 o 
   3   1   9       17.63       10.96      7.60 o 
   4   1   9       99.41      111.76      8.17 o 
   5   1   9       26.81       37.94      7.96 o 
   6   1   9        4.44        6.09     12.06 o 
   7   1   9       36.83       51.11     14.11 o 
 -10   2   9       87.56       92.52     11.62 o 
  -9   2   9       79.77       75.75      6.04 o 
  -8   2   9       52.24       53.35      4.97 o 
  -7   2   9      404.77      373.48      6.25 o 
  -6   2   9     1037.52      971.18     22.34 o 
  -5   2   9      479.75      459.30      9.76 o 
  -4   2   9     4540.84     4347.64     32.10 o 
  -3   2   9     1764.09     1709.82     28.53 o 
  -2   2   9      113.05      104.51      4.62 o 
  -1   2   9       18.13       20.04      6.22 o 
   0   2   9      667.84      665.33     11.91 o 
   1   2   9     1039.62     1002.32     28.88 o 
   2   2   9      513.10      543.94     10.96 o 
   3   2   9      549.29      552.20     11.59 o 
   4   2   9      934.71      957.92     14.31 o 
   5   2   9       16.45        9.43      8.59 o 
   6   2   9        2.17        8.91     11.12 o 
   7   2   9      183.50      180.80     14.84 o 
  -9   3   9       79.73       78.21      7.20 o 
  -8   3   9      124.47      142.99      5.78 o 
  -7   3   9        1.07        2.58      5.42 o 
  -6   3   9      740.94      698.70     22.99 o 
  -5   3   9      966.81      963.17     11.12 o 
  -4   3   9     1213.29     1221.64     14.89 o 
  -3   3   9     1062.16     1045.78     14.08 o 
  -2   3   9       39.60       47.18      4.84 o 
  -1   3   9     3143.75     3144.19     30.94 o 
   0   3   9      678.78      735.68     12.53 o 
   1   3   9      294.63      307.03      9.03 o 
   2   3   9     1433.14     1419.04     17.04 o 
   3   3   9     2053.79     1972.80     21.09 o 
   4   3   9       62.58       68.10      7.89 o 
   5   3   9       24.49       15.62     12.44 o 
   6   3   9        5.53        5.62      9.42 o 
   7   3   9       93.02       86.14     13.39 o 
  -9   4   9      328.92      347.17      8.81 o 
  -8   4   9       12.78        8.67      4.92 o 
  -7   4   9       19.65       20.40      5.53 o 
  -6   4   9       52.35       57.93      7.95 o 
  -5   4   9        1.29       10.53      6.02 o 
  -4   4   9      465.42      433.43      7.77 o 
  -3   4   9       44.45       41.44      5.67 o 
  -2   4   9     1656.51     1671.55     17.02 o 
  -1   4   9      903.00      953.53     17.57 o 
   0   4   9        2.71       17.94      6.82 o 
   1   4   9       36.98       46.23      6.07 o 
   2   4   9       32.44       34.33      7.48 o 
   3   4   9       53.82       42.70     10.22 o 
   4   4   9      872.30      844.09     20.32 o 
   5   4   9       32.21       35.51      6.89 o 
   6   4   9       29.78       25.22      6.79 o 
   7   4   9       25.16       46.97      8.98 o 
  -9   5   9      143.01      142.71      6.97 o 
  -8   5   9      167.73      167.88      5.15 o 
  -7   5   9      573.84      525.71      6.74 o 
  -6   5   9        3.16       -1.27      7.36 o 
  -5   5   9        0.61        6.25      5.75 o 
  -4   5   9       51.23       49.97      6.48 o 
  -3   5   9       32.81       34.14      7.34 o 
  -2   5   9     1389.24     1348.53     12.58 o 
  -1   5   9     1100.31     1042.31     18.71 o 
   0   5   9       46.68       42.21      6.79 o 
   1   5   9       20.44       12.39      6.29 o 
   2   5   9        5.93       -5.49      9.36 o 
   3   5   9       35.95       35.65     10.79 o 
   4   5   9       89.86       91.22      7.68 o 
   5   5   9        6.95       10.28      6.83 o 
   6   5   9       20.14       26.36      6.78 o 
  -9   6   9       79.41       94.87      6.90 o 
  -8   6   9       60.57       65.08      6.36 o 
  -7   6   9      171.18      153.99      4.64 o 
  -6   6   9       40.97       37.99      7.64 o 
  -5   6   9     1544.88     1474.42     15.44 o 
  -4   6   9      642.59      642.24      9.00 o 
  -3   6   9      532.82      524.34     10.68 o 
  -2   6   9     1053.57     1004.27     13.49 o 
  -1   6   9      271.35      258.78      8.31 o 
   0   6   9       78.34       73.84      6.50 o 
   1   6   9        0.94        0.85      6.91 o 
   2   6   9      254.35      238.20     15.02 o 
   3   6   9        5.76       10.46      8.89 o 
   4   6   9        0.55        8.94      7.03 o 
   5   6   9        5.10        4.42      8.16 o 
   6   6   9        2.46        5.61      6.44 o 
  -9   7   9       13.59       25.66      6.42 o 
  -8   7   9       20.44       13.78      5.63 o 
  -7   7   9       32.73       38.70      4.47 o 
  -6   7   9     1079.48     1034.92     11.40 o 
  -5   7   9      555.94      538.43      9.82 o 
  -4   7   9      160.13      168.30      5.89 o 
  -3   7   9      218.99      210.72      6.29 o 
  -2   7   9        8.62        2.50      6.95 o 
  -1   7   9      162.33      164.16     10.04 o 
   0   7   9       69.05       53.22      6.29 o 
   1   7   9       31.91       25.51      7.20 o 
   2   7   9      592.49      577.87     13.23 o 
   3   7   9      506.99      487.96     12.97 o 
   4   7   9      287.67      265.09      7.03 o 
   5   7   9       98.25       98.51      6.67 o 
   6   7   9       49.80       70.91      6.57 o 
  -9   8   9      152.87      149.90      6.60 o 
  -8   8   9        7.37        9.51      5.62 o 
  -7   8   9      512.38      463.28      5.66 o 
  -6   8   9     1589.99     1502.60     18.60 o 
  -5   8   9      525.00      451.00      9.13 o 
  -4   8   9     1901.91     1855.40     28.75 o 
  -3   8   9       23.19       24.90      6.35 o 
  -2   8   9      316.32      307.18      6.18 o 
  -1   8   9        2.62       -2.63      6.34 o 
   0   8   9     1830.49     1766.10     21.53 o 
   1   8   9       71.60       63.74      6.05 o 
   2   8   9       54.70       59.94     10.77 o 
   3   8   9       87.39       91.45      7.60 o 
   4   8   9       76.38       67.92      6.80 o 
   5   8   9        7.46       10.22      6.30 o 
   6   8   9      106.04      102.44      5.74 o 
  -9   9   9        0.37        3.90      9.85 o 
  -8   9   9        1.81        4.71      5.41 o 
  -7   9   9       11.87        9.34      3.99 o 
  -6   9   9      161.40      149.85      4.78 o 
  -5   9   9      714.77      762.99     13.44 o 
  -4   9   9      708.96      635.81     18.30 o 
  -3   9   9       27.25       20.08      8.09 o 
  -2   9   9      373.75      369.70      7.53 o 
  -1   9   9      192.26      197.65      7.39 o 
   0   9   9      155.97      145.99      6.99 o 
   1   9   9      122.56      126.61      6.64 o 
   2   9   9      716.91      703.93     17.27 o 
   3   9   9     1286.03     1287.39     16.82 o 
   4   9   9      182.20      201.22      7.36 o 
   5   9   9       15.21        8.63      6.05 o 
   6   9   9        0.85        6.45      5.34 o 
  -8  10   9      147.71      164.64      5.34 o 
  -7  10   9        6.80       10.86      4.01 o 
  -6  10   9        6.19        1.64      4.49 o 
  -5  10   9      192.51      193.83      5.12 o 
  -4  10   9      129.50      140.88      9.99 o 
  -3  10   9       19.25       13.04      9.25 o 
  -2  10   9       13.77       22.31      6.96 o 
  -1  10   9      180.42      160.83     10.62 o 
   0  10   9      791.84      752.67     12.86 o 
   1  10   9       68.18       78.98      7.15 o 
   2  10   9       59.35       66.16     10.84 o 
   3  10   9      118.56      115.75      6.86 o 
   4  10   9      160.30      167.41      7.83 o 
   5  10   9        1.67        4.64      5.74 o 
   6  10   9       47.84       52.33      5.66 o 
  -8  11   9       25.86       22.00      6.27 o 
  -7  11   9       17.53       19.30      4.09 o 
  -6  11   9        1.08        8.04      4.38 o 
  -5  11   9      245.90      260.30      5.72 o 
  -4  11   9      536.87      530.51      7.98 o 
  -3  11   9     1088.32     1070.06     20.40 o 
  -2  11   9      604.25      607.16     13.87 o 
  -1  11   9      339.33      294.37      8.20 o 
   0  11   9      169.38      154.15      7.73 o 
   1  11   9     2876.56     2854.69     32.00 o 
   2  11   9      301.05      297.90      8.27 o 
   3  11   9       53.59       69.78      6.97 o 
   4  11   9        0.46        7.04      6.32 o 
   5  11   9       24.43       29.66      5.78 o 
  -8  12   9        6.14       -2.17     10.47 o 
  -7  12   9       31.21       30.38      5.71 o 
  -6  12   9      210.29      204.59      4.92 o 
  -5  12   9       44.02       58.59      5.01 o 
  -4  12   9       40.93       35.52      6.43 o 
  -3  12   9      105.38       99.75     11.55 o 
  -2  12   9     1698.09     1706.15     22.28 o 
  -1  12   9      137.59      113.26      7.78 o 
   0  12   9      213.40      195.60      5.98 o 
   1  12   9       12.09       12.75      6.19 o 
   2  12   9      471.06      459.10      8.68 o 
   3  12   9      201.20      235.74      6.36 o 
   4  12   9       82.33       75.98      5.55 o 
   5  12   9       57.89       75.72      5.34 o 
  -7  13   9      215.77      212.37      6.90 o 
  -6  13   9      323.84      304.42      6.68 o 
  -5  13   9        0.26        3.94      4.74 o 
  -4  13   9        0.25        7.39      6.62 o 
  -3  13   9        8.97       13.87      7.73 o 
  -2  13   9      218.78      211.16      6.57 o 
  -1  13   9      473.16      503.08      8.20 o 
   0  13   9       10.81       24.31      6.05 o 
   1  13   9      177.26      165.88      5.85 o 
   2  13   9       22.09       31.91      6.67 o 
   3  13   9      158.40      160.74      5.83 o 
   4  13   9        0.06        9.50      5.53 o 
   5  13   9       17.07       20.57      6.90 o 
  -7  14   9      122.01      114.70      6.05 o 
  -6  14   9       27.17       22.71      5.78 o 
  -5  14   9       74.29       94.34      6.69 o 
  -4  14   9      595.23      597.18     12.96 o 
  -3  14   9      787.07      835.91     12.10 o 
  -2  14   9        3.52        2.04      6.84 o 
  -1  14   9      236.49      219.43      6.51 o 
   0  14   9       40.06       44.21      6.09 o 
   1  14   9      145.26      138.55      6.15 o 
   2  14   9       90.83       91.08      6.03 o 
   3  14   9       22.95       29.21      6.14 o 
   4  14   9       11.24       14.98      5.57 o 
  -6  15   9        2.56       -3.30      5.25 o 
  -5  15   9      129.33      129.65      4.63 o 
  -4  15   9       15.80       10.50      5.06 o 
  -3  15   9       18.35       27.70      5.88 o 
  -2  15   9       40.01       36.98      5.93 o 
  -1  15   9      501.61      499.31      9.32 o 
   0  15   9      259.19      252.99      6.59 o 
   1  15   9       59.57       48.56      5.96 o 
   2  15   9       51.09       47.99      5.71 o 
   3  15   9      286.84      270.09      6.79 o 
   4  15   9       47.62       55.60      5.71 o 
  -6  16   9       70.76       72.04      6.39 o 
  -5  16   9      209.21      226.05     11.26 o 
  -4  16   9      142.70      150.77      5.12 o 
  -3  16   9      142.49      145.42      5.18 o 
  -2  16   9       88.88       93.74      6.39 o 
  -1  16   9      116.28      126.35      5.08 o 
   0  16   9      421.19      411.05     10.46 o 
   1  16   9        9.68       13.17      5.97 o 
   2  16   9        4.28        5.80      5.45 o 
   3  16   9        5.42        7.21      4.79 o 
  -5  17   9        0.08       -6.06      6.85 o 
  -4  17   9       89.60       91.96      5.34 o 
  -3  17   9      798.45      774.12     10.13 o 
  -2  17   9       24.60       15.47      5.22 o 
  -1  17   9       22.06       22.93      4.81 o 
   0  17   9      149.28      158.29      5.20 o 
   1  17   9       23.48       25.51      5.69 o 
   2  17   9       16.59       23.76      4.67 o 
  -4  18   9        3.71        7.54      5.62 o 
  -3  18   9       18.11       18.19      5.19 o 
  -2  18   9       55.89       71.26      7.69 o 
  -1  18   9        3.57        0.69      5.87 o 
   0  18   9        6.92        5.42      5.14 o 
   1  18   9        0.07        3.65      6.85 o 
   2  18   9      270.12      272.16     10.94 o 
  -3  19   9      218.64      231.68      8.06 o 
  -2  19   9       14.20        2.61      5.78 o 
  -1  19   9      147.12      147.07      8.84 o 
   0  19   9      190.99      192.65      5.18 o 
  -8   0  10       20.30       24.18      7.52 o 
  -6   0  10     2183.12     2079.20     39.54 o 
  -4   0  10     1538.02     1461.52     25.99 o 
  -2   0  10       37.87       38.16      6.28 o 
   0   0  10      350.59      309.26     15.96 o 
   2   0  10      354.81      324.66     23.05 o 
   4   0  10      460.87      371.37     12.32 o 
   6   0  10       37.35       25.78     22.74 o 
  -9   1  10       58.63       71.16      6.44 o 
  -8   1  10       36.82       54.69      6.55 o 
  -7   1  10       38.01       35.79      5.29 o 
  -6   1  10      821.72      872.04     14.70 o 
  -5   1  10      126.09      120.35      7.30 o 
  -4   1  10       38.17       35.29      6.87 o 
  -3   1  10      109.90      104.03      7.53 o 
  -2   1  10       16.25       16.56      7.05 o 
  -1   1  10        5.56       -6.15      7.57 o 
   0   1  10      354.30      344.42     12.14 o 
   1   1  10     1468.84     1482.70     18.04 o 
   2   1  10      140.91      134.77      7.64 o 
   3   1  10       41.72       41.90      8.74 o 
   4   1  10        1.21        3.60      6.28 o 
   5   1  10        1.42       -2.24      9.41 o 
   6   1  10        0.11      -11.40     11.57 o 
  -9   2  10       40.60       53.65      6.30 o 
  -8   2  10       27.29       40.77      5.11 o 
  -7   2  10      183.54      162.64      5.42 o 
  -6   2  10      429.10      410.27      8.73 o 
  -5   2  10      449.06      439.72     10.62 o 
  -4   2  10       28.05        9.18      7.22 o 
  -3   2  10     1763.95     1663.82     13.75 o 
  -2   2  10     1242.62     1174.57     17.00 o 
  -1   2  10     1043.00     1011.07     17.47 o 
   0   2  10      105.78       79.02      9.72 o 
   1   2  10      479.66      444.13      7.79 o 
   2   2  10      442.82      417.10     10.34 o 
   3   2  10      115.24      114.89     12.49 o 
   4   2  10        1.87        5.82      6.34 o 
   5   2  10       33.59       57.19      8.47 o 
   6   2  10        4.77       17.97      9.71 o 
  -9   3  10       12.24       10.48      6.18 o 
  -8   3  10      916.17      900.04     12.23 o 
  -7   3  10      133.34      128.23      5.69 o 
  -6   3  10       75.12       80.14      9.90 o 
  -5   3  10       13.00        0.64      7.50 o 
  -4   3  10     1461.62     1382.80     14.99 o 
  -3   3  10      429.37      436.45      7.97 o 
  -2   3  10       29.92       30.52      6.11 o 
  -1   3  10        0.76       10.22      7.69 o 
   0   3  10      377.42      360.41     12.54 o 
   1   3  10       28.06       16.55      6.58 o 
   2   3  10     1089.52     1043.69     22.15 o 
   3   3  10       47.26       50.39      6.32 o 
   4   3  10        6.69       13.96      7.19 o 
   5   3  10        3.52        6.37      6.96 o 
   6   3  10       57.14       55.67      8.88 o 
  -9   4  10        4.27       11.44      6.22 o 
  -8   4  10      192.20      178.91      5.35 o 
  -7   4  10      604.40      576.70      9.99 o 
  -6   4  10        1.02       -1.89      5.06 o 
  -5   4  10       92.67       94.82      7.10 o 
  -4   4  10      250.27      242.38      6.56 o 
  -3   4  10     1598.66     1501.54     13.74 o 
  -2   4  10     1110.27     1098.25     13.63 o 
  -1   4  10        2.18        1.81      7.44 o 
   0   4  10       34.03       28.76      7.83 o 
   1   4  10      150.32      141.68      9.36 o 
   2   4  10        0.45       11.59     10.30 o 
   3   4  10      364.34      360.54      7.78 o 
   4   4  10      176.24      184.98      8.99 o 
   5   4  10        7.99       13.33      6.82 o 
   6   4  10       11.79       13.52      7.75 o 
  -9   5  10       56.17       83.81      5.98 o 
  -8   5  10      219.31      189.61      5.79 o 
  -7   5  10       20.54       24.81      4.80 o 
  -6   5  10      890.47      860.76      8.68 o 
  -5   5  10      175.03      173.14      7.58 o 
  -4   5  10      185.88      162.53      5.83 o 
  -3   5  10      270.11      263.09      6.97 o 
  -2   5  10      201.94      228.64      6.47 o 
  -1   5  10      235.57      239.24      7.37 o 
   0   5  10       27.74       21.06      8.51 o 
   1   5  10      260.52      260.77      7.90 o 
   2   5  10      227.08      230.82     12.85 o 
   3   5  10       41.09       45.28      7.55 o 
   4   5  10      232.93      244.90     10.91 o 
   5   5  10       40.43       37.42      6.41 o 
   6   5  10        5.56        1.93      7.34 o 
  -9   6  10       18.20       24.82      5.58 o 
  -8   6  10       51.52       75.30      5.15 o 
  -7   6  10       25.65       24.64      4.62 o 
  -6   6  10       88.35       83.44      4.94 o 
  -5   6  10      584.04      559.86     10.54 o 
  -4   6  10        6.56        8.65      6.24 o 
  -3   6  10        4.08       10.34      5.68 o 
  -2   6  10      156.14      164.68      5.89 o 
  -1   6  10      136.72      134.91      6.54 o 
   0   6  10      150.26      106.69      8.38 o 
   1   6  10       77.44       67.41      7.85 o 
   2   6  10      293.54      290.32     14.18 o 
   3   6  10      121.83      113.71      8.66 o 
   4   6  10       10.70        4.68      6.49 o 
   5   6  10       69.00       68.35      5.84 o 
   6   6  10       18.98       27.62      6.20 o 
  -9   7  10      120.31      125.76      5.63 o 
  -8   7  10      102.11      110.58      5.59 o 
  -7   7  10      360.20      344.47      7.87 o 
  -6   7  10      100.51       75.13      4.66 o 
  -5   7  10        7.63        0.26      7.51 o 
  -4   7  10      256.09      250.83      8.81 o 
  -3   7  10      326.65      335.62      7.71 o 
  -2   7  10     2016.75     1863.31     20.05 o 
  -1   7  10      288.72      247.56      7.61 o 
   0   7  10      552.68      507.28     11.77 o 
   1   7  10        3.53        7.24      7.35 o 
   2   7  10       38.43       32.37      9.68 o 
   3   7  10      272.57      271.33      9.07 o 
   4   7  10        9.55       12.98      6.31 o 
   5   7  10       54.33       66.37      6.15 o 
   6   7  10        4.21        3.87      6.24 o 
  -8   8  10        9.62       14.66      4.96 o 
  -7   8  10      423.17      413.07      5.39 o 
  -6   8  10       70.37       64.46      4.29 o 
  -5   8  10      850.66      794.37      7.88 o 
  -4   8  10      167.07      147.05      7.41 o 
  -3   8  10      348.83      346.63      8.23 o 
  -2   8  10       49.22       46.60      5.97 o 
  -1   8  10      173.20      150.69      7.11 o 
   0   8  10      586.03      529.70     16.22 o 
   1   8  10        2.79        5.82      7.84 o 
   2   8  10        9.08       -2.48      9.08 o 
   3   8  10        6.50        6.24      6.66 o 
   4   8  10       47.77       48.29      6.12 o 
   5   8  10       75.37       82.00      5.76 o 
  -8   9  10      147.26      134.05      4.88 o 
  -7   9  10      134.48      136.86      4.03 o 
  -6   9  10       28.09       23.55      4.57 o 
  -5   9  10        3.14        1.49      5.28 o 
  -4   9  10      200.81      178.64     10.18 o 
  -3   9  10      673.30      664.23     10.91 o 
  -2   9  10        4.79       14.58      6.34 o 
  -1   9  10       78.70       76.06      7.43 o 
   0   9  10      295.73      283.81      8.66 o 
   1   9  10       16.50       21.49      6.43 o 
   2   9  10        0.63       -3.19      9.28 o 
   3   9  10       76.48       70.66      6.78 o 
   4   9  10       68.75       63.80      5.78 o 
   5   9  10       25.91       35.84      5.33 o 
  -8  10  10       89.61       74.05      6.35 o 
  -7  10  10      499.42      488.50      6.20 o 
  -6  10  10      105.92       79.67      4.40 o 
  -5  10  10      270.38      235.00      5.52 o 
  -4  10  10        7.48        7.51      7.68 o 
  -3  10  10     2585.50     2523.61     19.07 o 
  -2  10  10      126.22      129.31      6.94 o 
  -1  10  10     1280.98     1272.12     27.01 o 
   0  10  10      112.45      119.33      5.66 o 
   1  10  10       54.29       63.07      5.86 o 
   2  10  10        8.81       17.04      8.76 o 
   3  10  10      107.73      102.17      7.27 o 
   4  10  10        5.05        2.87      5.47 o 
   5  10  10       58.14       76.05      5.55 o 
  -8  11  10      185.54      195.13      8.36 o 
  -7  11  10        0.07       -0.32      4.77 o 
  -6  11  10       40.14       29.36      4.45 o 
  -5  11  10      147.43      102.68      5.13 o 
  -4  11  10      197.80      193.10      6.53 o 
  -3  11  10      695.79      673.27     12.29 o 
  -2  11  10       25.25       26.84      5.26 o 
  -1  11  10       32.56       31.06      4.90 o 
   0  11  10        2.11        9.10      4.90 o 
   1  11  10      305.27      274.66      6.00 o 
   2  11  10      159.77      171.23      6.16 o 
   3  11  10      251.38      251.30      8.30 o 
   4  11  10       75.16       91.59      5.42 o 
   5  11  10      122.43      123.03      5.37 o 
  -7  12  10       19.84       13.91      8.09 o 
  -6  12  10       87.64       91.69      4.46 o 
  -5  12  10      100.37       95.33      4.87 o 
  -4  12  10      238.56      238.56      6.14 o 
  -3  12  10      387.13      418.13     11.40 o 
  -2  12  10       35.70       41.77      7.14 o 
  -1  12  10        1.47        0.31      5.02 o 
   0  12  10       88.71       78.17      5.04 o 
   1  12  10       49.11       45.20      5.30 o 
   2  12  10      119.59      128.96      5.60 o 
   3  12  10      286.16      276.21      7.00 o 
   4  12  10       46.61       63.31      5.03 o 
  -7  13  10      355.78      345.72     10.05 o 
  -6  13  10       29.22       39.77      6.49 o 
  -5  13  10        2.27        9.33      6.07 o 
  -4  13  10      344.23      377.07      8.20 o 
  -3  13  10       10.54       12.22      6.71 o 
  -2  13  10      195.12      196.48      5.67 o 
  -1  13  10       62.80       53.36      4.96 o 
   0  13  10      545.91      545.10      6.90 o 
   1  13  10      701.09      711.51      8.58 o 
   2  13  10        6.42       22.53      5.05 o 
   3  13  10      449.47      473.84      9.49 o 
   4  13  10       12.98        8.31      5.86 o 
  -6  14  10       17.35       13.97      4.93 o 
  -5  14  10       12.82       10.62      5.47 o 
  -4  14  10       41.47       25.78      5.87 o 
  -3  14  10       28.39       41.38      5.98 o 
  -2  14  10      142.20      134.41      5.50 o 
  -1  14  10       63.92       64.66      5.44 o 
   0  14  10      107.17      118.63      4.99 o 
   1  14  10       17.13       30.87      5.54 o 
   2  14  10      123.97      148.73      4.80 o 
   3  14  10       14.76       17.52      5.04 o 
  -6  15  10       20.85       22.94      7.70 o 
  -5  15  10      162.79      167.54      6.28 o 
  -4  15  10      170.55      180.84      5.50 o 
  -3  15  10       17.80       14.29      5.85 o 
  -2  15  10      181.25      165.66      5.93 o 
  -1  15  10      240.72      231.47      5.93 o 
   0  15  10      565.80      543.25      8.43 o 
   1  15  10      151.18      170.97      5.43 o 
   2  15  10      118.73      117.37      5.39 o 
   3  15  10      103.36       98.25      5.07 o 
  -5  16  10       22.54       33.14      4.97 o 
  -4  16  10      233.87      274.15      8.55 o 
  -3  16  10      283.14      273.33      8.68 o 
  -2  16  10      179.43      181.92      5.35 o 
  -1  16  10      135.32      145.86      5.17 o 
   0  16  10       41.38       39.31      5.70 o 
   1  16  10       77.02       87.93      5.74 o 
   2  16  10        0.34       -1.00      4.64 o 
  -4  17  10        0.15        1.90      5.95 o 
  -3  17  10        0.07        2.54      6.55 o 
  -2  17  10        4.71       -0.60      6.49 o 
  -1  17  10       64.07       63.76      5.23 o 
   0  17  10       45.89       64.78      4.78 o 
   1  17  10       48.44       49.28      5.13 o 
  -3  18  10      177.40      173.78      6.09 o 
  -2  18  10       96.98      109.19      5.80 o 
  -1  18  10       22.28       39.83      4.75 o 
   0  18  10      178.53      188.12      5.15 o 
  -9   0  11        1.55       -5.29      8.90 o 
  -7   0  11        3.18        1.36      7.88 o 
  -5   0  11      156.50      150.16     14.20 o 
  -3   0  11     6570.63     6280.05     52.20 o 
  -1   0  11     1698.28     1589.71     29.32 o 
   1   0  11        3.22       -1.49     10.01 o 
   3   0  11       64.71       68.86      8.78 o 
   5   0  11      140.98      116.26     10.70 o 
  -9   1  11      107.54      114.80      6.54 o 
  -8   1  11      168.73      179.24      5.89 o 
  -7   1  11      367.54      385.97      8.34 o 
  -6   1  11      178.11      144.61      5.44 o 
  -5   1  11       48.61       42.70      7.24 o 
  -4   1  11     1701.36     1643.86     15.54 o 
  -3   1  11       34.25       39.69      6.17 o 
  -2   1  11     2923.24     2844.19     23.24 o 
  -1   1  11      370.67      356.46     10.18 o 
   0   1  11      104.52       89.38      8.99 o 
   1   1  11       57.17       59.79      6.66 o 
   2   1  11       72.56       72.82      5.68 o 
   3   1  11        6.56        7.58      6.02 o 
   4   1  11        5.02        7.70      7.09 o 
   5   1  11        0.27        8.04     10.14 o 
   6   1  11       71.20      100.20     16.88 o 
  -9   2  11       48.28       50.23      7.23 o 
  -8   2  11       37.28       44.35      5.66 o 
  -7   2  11       44.25       45.09      4.73 o 
  -6   2  11      281.81      257.83      5.22 o 
  -5   2  11       53.80       54.40      7.35 o 
  -4   2  11     2765.81     2578.59     19.24 o 
  -3   2  11      270.90      269.44      7.02 o 
  -2   2  11      708.57      631.62     10.40 o 
  -1   2  11      224.26      209.10      7.69 o 
   0   2  11       13.11       22.36      9.59 o 
   1   2  11       28.41       31.24      6.88 o 
   2   2  11      499.99      497.33      7.40 o 
   3   2  11       40.46       45.74      5.87 o 
   4   2  11       75.44       78.41      7.40 o 
   5   2  11      134.32      132.87     11.03 o 
  -9   3  11       12.67       22.07      5.61 o 
  -8   3  11       41.09       45.10      4.80 o 
  -7   3  11       31.37       31.47      5.30 o 
  -6   3  11      371.72      347.27      5.15 o 
  -5   3  11       49.65       52.67     11.40 o 
  -4   3  11      407.56      415.11      9.40 o 
  -3   3  11     1181.02     1127.46     12.78 o 
  -2   3  11      159.66      140.76      5.48 o 
  -1   3  11       15.15       33.15      8.20 o 
   0   3  11       22.57       10.64     11.63 o 
   1   3  11     1229.89     1186.39     15.88 o 
   2   3  11       39.60       31.82      5.11 o 
   3   3  11      175.12      179.54      6.75 o 
   4   3  11      227.17      236.18      8.23 o 
   5   3  11      143.33      144.78      7.05 o 
  -9   4  11        1.32        4.08      4.97 o 
  -8   4  11      175.91      177.36      4.81 o 
  -7   4  11      104.45      103.87      5.16 o 
  -6   4  11       43.93       42.87      4.53 o 
  -5   4  11      237.89      234.71      5.34 o 
  -4   4  11      123.49      115.18      7.22 o 
  -3   4  11      230.82      233.53      9.86 o 
  -2   4  11       95.32      116.22      6.22 o 
  -1   4  11      128.85      134.79      7.61 o 
   0   4  11      258.34      237.68     10.83 o 
   1   4  11      157.78      150.22      9.19 o 
   2   4  11        8.16        7.93      5.72 o 
   3   4  11      160.36      155.00      6.28 o 
   4   4  11        8.62       13.07      7.01 o 
   5   4  11        3.42        5.36      7.67 o 
  -9   5  11       18.34       31.15      5.03 o 
  -8   5  11        1.10        5.24      4.76 o 
  -7   5  11       97.48       92.98      5.06 o 
  -6   5  11       54.88       46.67      5.09 o 
  -5   5  11      599.02      563.50      7.38 o 
  -4   5  11      311.85      317.02      9.11 o 
  -3   5  11       12.30        7.46      6.31 o 
  -2   5  11      654.49      638.62     10.49 o 
  -1   5  11      175.80      149.32      7.09 o 
   0   5  11      161.48      142.19     12.56 o 
   1   5  11       11.09        7.87      8.87 o 
   2   5  11      108.36      117.86      7.11 o 
   3   5  11        3.34        2.94      6.42 o 
   4   5  11        9.27       20.90      6.69 o 
   5   5  11        2.14        3.41      7.01 o 
  -8   6  11       46.67       46.26      4.37 o 
  -7   6  11        0.38        2.94      4.89 o 
  -6   6  11       33.19       47.11      4.78 o 
  -5   6  11      189.37      183.71      4.82 o 
  -4   6  11      123.47      108.71      7.20 o 
  -3   6  11      276.71      274.42      9.44 o 
  -2   6  11      337.79      324.65     19.28 o 
  -1   6  11      642.90      631.95     19.45 o 
   0   6  11       20.09       18.20      9.12 o 
   1   6  11       41.01       36.91     10.84 o 
   2   6  11       74.73       68.56      7.55 o 
   3   6  11       17.64       17.50      6.37 o 
   4   6  11      256.37      259.08      6.05 o 
   5   6  11        2.79       -3.40      5.26 o 
  -8   7  11      165.69      178.48      4.72 o 
  -7   7  11      153.19      165.07      4.33 o 
  -6   7  11      267.87      249.99      4.82 o 
  -5   7  11       18.61       22.95      5.51 o 
  -4   7  11      747.92      732.58      9.79 o 
  -3   7  11      127.73      122.37      6.76 o 
  -2   7  11      214.28      214.13      7.24 o 
  -1   7  11      291.45      292.99      7.83 o 
   0   7  11       35.86       24.53      9.08 o 
   1   7  11      110.64       84.97     11.81 o 
   2   7  11      121.87      134.76      7.55 o 
   3   7  11       24.86       22.05      6.46 o 
   4   7  11      108.28      103.29      6.23 o 
   5   7  11       86.47      100.23      5.57 o 
  -8   8  11       31.79       48.58      4.75 o 
  -7   8  11       53.36       52.35      4.42 o 
  -6   8  11       75.69       97.72      4.71 o 
  -5   8  11       31.85       22.36      5.30 o 
  -4   8  11      981.97     1033.65     13.07 o 
  -3   8  11       86.37       68.97      5.59 o 
  -2   8  11     1196.35     1124.86     13.32 o 
  -1   8  11        9.93       15.31      7.17 o 
   0   8  11      128.28      114.56      6.43 o 
   1   8  11       35.93       46.44      6.45 o 
   2   8  11      159.05      173.79      9.91 o 
   3   8  11        1.62        4.94      6.37 o 
   4   8  11        1.63        9.90      5.97 o 
   5   8  11        5.21       14.59      5.75 o 
  -8   9  11        0.81        2.61      5.06 o 
  -7   9  11       32.30       35.07      5.06 o 
  -6   9  11        9.50        3.95      4.80 o 
  -5   9  11      203.33      200.67      5.48 o 
  -4   9  11       98.75      112.90      6.49 o 
  -3   9  11      323.35      359.96      7.65 o 
  -2   9  11      142.58      126.20      5.89 o 
  -1   9  11       11.93       21.31      5.20 o 
   0   9  11      414.13      415.36      6.92 o 
   1   9  11        3.11       -3.75      6.45 o 
   2   9  11        0.96       -4.21     11.61 o 
   3   9  11      221.57      206.15      5.89 o 
   4   9  11       59.70       65.48      5.30 o 
  -7  10  11       83.17       92.65      5.08 o 
  -6  10  11       40.52       31.76      4.62 o 
  -5  10  11      120.73      121.60      5.05 o 
  -4  10  11      293.30      251.86      8.37 o 
  -3  10  11       57.10       51.06      6.33 o 
  -2  10  11       35.22       35.26      5.66 o 
  -1  10  11      110.12      115.28      5.09 o 
   0  10  11      307.90      299.41      5.58 o 
   1  10  11        2.79        3.05      5.55 o 
   2  10  11       26.00       30.41      8.06 o 
   3  10  11       61.81       67.33      7.28 o 
   4  10  11        3.71        0.56      5.23 o 
  -7  11  11        1.32       -2.25      4.67 o 
  -6  11  11        6.56        5.73      4.36 o 
  -5  11  11       85.10       76.80      4.94 o 
  -4  11  11       37.13       48.42      7.65 o 
  -3  11  11      114.80      129.45      6.70 o 
  -2  11  11       10.52        8.93      6.39 o 
  -1  11  11       46.75       47.04      4.55 o 
   0  11  11       59.26       50.34      5.18 o 
   1  11  11       24.60       35.92      4.77 o 
   2  11  11      139.34      140.54      6.65 o 
   3  11  11      284.24      275.60      8.03 o 
   4  11  11       74.44       88.31      4.74 o 
  -7  12  11        6.69       -5.58      6.81 o 
  -6  12  11       97.61      102.56      5.47 o 
  -5  12  11       27.59       22.21      5.05 o 
  -4  12  11      299.15      297.28      6.09 o 
  -3  12  11       67.73       55.15      6.61 o 
  -2  12  11       32.92       37.33      5.60 o 
  -1  12  11        2.64        5.03      4.55 o 
   0  12  11       82.57       80.24      4.66 o 
   1  12  11        6.99        8.95      4.86 o 
   2  12  11      238.16      214.42      5.61 o 
   3  12  11        0.09       -0.90      5.20 o 
  -6  13  11      265.47      270.70      7.19 o 
  -5  13  11      224.39      208.06      7.06 o 
  -4  13  11      183.93      190.28      7.02 o 
  -3  13  11       30.62       21.62      6.52 o 
  -2  13  11        9.28        5.03      4.96 o 
  -1  13  11       73.43       70.69      4.65 o 
   0  13  11       21.21       22.19      4.48 o 
   1  13  11       99.90       98.17      4.74 o 
   2  13  11        0.41        0.88      4.67 o 
   3  13  11       81.38       83.03      4.46 o 
  -6  14  11       20.08       28.22      6.81 o 
  -5  14  11       83.35       77.23      6.21 o 
  -4  14  11       11.73       14.16     10.22 o 
  -3  14  11       18.49       10.04      5.83 o 
  -2  14  11      521.08      535.77      7.22 o 
  -1  14  11        0.41        0.41      4.51 o 
   0  14  11       19.05       11.48      4.49 o 
   1  14  11       66.01       78.25      4.86 o 
   2  14  11       72.96       60.71      5.91 o 
  -5  15  11       31.30       20.99      4.69 o 
  -4  15  11      152.27      148.25      9.40 o 
  -3  15  11       31.98       47.07      5.98 o 
  -2  15  11        2.21        1.23      6.02 o 
  -1  15  11      139.25      155.42      5.64 o 
   0  15  11       79.83       73.39      5.77 o 
   1  15  11      160.30      167.29      7.99 o 
   2  15  11      133.32      135.41      5.09 o 
  -4  16  11       35.50       43.99      6.05 o 
  -3  16  11       60.54       57.81      5.10 o 
  -2  16  11       53.46       59.69      6.02 o 
  -1  16  11        3.13        6.69      5.18 o 
   0  16  11        2.91        9.02      5.13 o 
   1  16  11        9.46        3.34      4.58 o 
  -3  17  11       36.10       47.45      6.24 o 
  -2  17  11        7.26        3.86      7.15 o 
  -1  17  11      259.00      253.96      5.81 o 
   0  17  11       63.16       68.45      8.77 o 
  -8   0  12       10.10       17.19     15.94 o 
  -6   0  12      441.55      435.05     12.11 o 
  -4   0  12      179.64      190.20     12.27 o 
  -2   0  12      906.99      906.38     19.35 o 
   0   0  12      153.05      115.72     19.04 o 
   2   0  12      110.15      104.51      6.78 o 
   4   0  12      407.23      368.50     13.18 o 
  -8   1  12      357.89      394.08      8.26 o 
  -7   1  12       34.66       29.02      5.42 o 
  -6   1  12      162.76      148.55      4.84 o 
  -5   1  12      346.54      323.46      5.92 o 
  -4   1  12      614.29      564.59     10.22 o 
  -3   1  12      513.02      503.40      9.95 o 
  -2   1  12      559.13      541.35     14.38 o 
  -1   1  12       68.60       85.26      8.19 o 
   0   1  12      246.98      257.14     13.39 o 
   1   1  12       32.21       42.64      6.15 o 
   2   1  12       18.56       28.31      4.93 o 
   3   1  12      735.04      749.45     10.31 o 
   4   1  12       26.44       34.26      6.80 o 
   5   1  12        0.22       -1.81      8.13 o 
  -8   2  12       18.18        3.88      5.06 o 
  -7   2  12       22.56       21.97      5.18 o 
  -6   2  12       13.84       11.46      4.84 o 
  -5   2  12      156.49      152.54      7.89 o 
  -4   2  12     1739.98     1682.19     15.47 o 
  -3   2  12       14.26       23.24      7.74 o 
  -2   2  12       10.92        2.52      7.26 o 
  -1   2  12     1481.57     1438.17     24.29 o 
   0   2  12      578.62      544.41     19.80 o 
   1   2  12        7.48        8.77      5.91 o 
   2   2  12       15.99       10.67      5.23 o 
   3   2  12      105.02      114.79      6.62 o 
   4   2  12       60.64       68.16      7.16 o 
   5   2  12        1.31        5.46      7.68 o 
  -8   3  12       56.15       66.14      4.14 o 
  -7   3  12       10.29        8.40      4.60 o 
  -6   3  12     1396.57     1377.31     13.44 o 
  -5   3  12      466.02      423.58      6.58 o 
  -4   3  12      629.64      639.96      9.21 o 
  -3   3  12        3.66       10.85      8.37 o 
  -2   3  12      710.06      708.83     13.41 o 
  -1   3  12       59.01       65.70      9.52 o 
   0   3  12      228.75      227.10      7.49 o 
   1   3  12        4.99        2.44      5.85 o 
   2   3  12       94.16       82.66      6.07 o 
   3   3  12        2.39        5.57      6.71 o 
   4   3  12       77.07       82.30      8.06 o 
   5   3  12       23.41       23.52      7.95 o 
  -8   4  12       16.02       23.05      4.10 o 
  -7   4  12       48.08       51.20      4.44 o 
  -6   4  12       68.12       63.16      4.91 o 
  -5   4  12      708.19      686.91      9.23 o 
  -4   4  12      244.47      237.04      6.49 o 
  -3   4  12        1.22        9.71     14.32 o 
  -2   4  12      211.55      199.43      7.19 o 
  -1   4  12      379.93      357.41     13.35 o 
   0   4  12     1007.03      996.26     14.20 o 
   1   4  12        4.02        5.38      6.00 o 
   2   4  12      102.18       93.28      6.44 o 
   3   4  12        0.20       -1.56      6.57 o 
   4   4  12        5.19        7.72      7.21 o 
   5   4  12       23.29       29.96      8.96 o 
  -8   5  12        1.93       -2.70      3.97 o 
  -7   5  12      103.40      115.64      4.55 o 
  -6   5  12      474.69      431.42      6.19 o 
  -5   5  12      561.99      530.07      7.77 o 
  -4   5  12      266.44      252.09      6.42 o 
  -3   5  12        8.52       19.89      5.92 o 
  -2   5  12       59.79       48.80      6.23 o 
  -1   5  12      453.87      452.65     10.57 o 
   0   5  12      335.59      355.44      7.31 o 
   1   5  12      220.60      218.03     16.89 o 
   2   5  12       55.16       62.30      5.85 o 
   3   5  12      243.48      236.82      7.19 o 
   4   5  12        5.82       -1.94      6.53 o 
  -8   6  12      111.99      136.27      5.54 o 
  -7   6  12       16.06       11.45      5.24 o 
  -6   6  12        0.97        3.54      4.75 o 
  -5   6  12      363.86      358.19      6.13 o 
  -4   6  12     1398.28     1333.39     16.97 o 
  -3   6  12      354.11      340.59      6.26 o 
  -2   6  12       42.00       45.02      5.30 o 
  -1   6  12        2.47        9.59      5.87 o 
   0   6  12       36.85       40.12      6.05 o 
   1   6  12      379.18      397.93     12.93 o 
   2   6  12        0.11       -7.51      7.51 o 
   3   6  12       16.10        5.35      6.22 o 
   4   6  12      201.09      217.57      7.07 o 
  -8   7  12      428.69      486.97      9.44 o 
  -7   7  12       10.35        2.41      5.49 o 
  -6   7  12        6.53        9.41      4.48 o 
  -5   7  12       29.00       24.63      4.88 o 
  -4   7  12      247.60      235.74      5.93 o 
  -3   7  12        9.96        4.64      5.66 o 
  -2   7  12      451.26      438.78      7.22 o 
  -1   7  12      721.77      663.73      9.28 o 
   0   7  12      240.42      220.01      6.25 o 
   1   7  12      370.95      349.76      7.81 o 
   2   7  12       13.97       16.01      6.19 o 
   3   7  12       33.81       40.51      6.63 o 
   4   7  12       15.06       18.24      5.47 o 
  -8   8  12      128.26      110.83      4.37 o 
  -7   8  12        2.35        3.39      4.63 o 
  -6   8  12       12.86       15.22      4.63 o 
  -5   8  12      208.79      220.26      5.00 o 
  -4   8  12       34.34       42.30      6.23 o 
  -3   8  12      764.98      725.05     10.54 o 
  -2   8  12       58.17       43.80      5.50 o 
  -1   8  12       85.32       78.98      5.61 o 
   0   8  12       60.54       58.88      5.65 o 
   1   8  12        0.53       -0.06      5.86 o 
   2   8  12      367.51      379.15      8.63 o 
   3   8  12       23.99       26.33      6.05 o 
   4   8  12       19.60       11.98      6.04 o 
  -7   9  12      318.58      331.16      5.72 o 
  -6   9  12      313.25      324.79      6.08 o 
  -5   9  12      108.25      110.85      5.09 o 
  -4   9  12       78.12       85.49      6.43 o 
  -3   9  12      149.45      139.62      7.27 o 
  -2   9  12      233.07      219.59      9.74 o 
  -1   9  12      118.49      119.50      5.25 o 
   0   9  12       69.90       57.05      4.83 o 
   1   9  12        0.21       -3.77      5.14 o 
   2   9  12       48.82       51.78      6.60 o 
   3   9  12        9.21        3.50      5.76 o 
   4   9  12        2.24        7.26      7.47 o 
  -7  10  12       28.86       32.48      4.25 o 
  -6  10  12      355.19      355.42      6.89 o 
  -5  10  12     1016.05      992.50     11.83 o 
  -4  10  12        9.12       15.88      6.97 o 
  -3  10  12      149.86      131.85      6.26 o 
  -2  10  12        8.25       19.31      4.94 o 
  -1  10  12      199.38      201.04      5.80 o 
   0  10  12      142.46      132.15      5.03 o 
   1  10  12       24.56       34.48      5.18 o 
   2  10  12       21.21       37.77      6.08 o 
   3  10  12       19.22       19.19      5.52 o 
  -7  11  12      190.28      215.52     10.51 o 
  -6  11  12      371.81      358.07      6.56 o 
  -5  11  12      421.81      424.83      7.17 o 
  -4  11  12      158.00      174.21      6.86 o 
  -3  11  12      405.79      371.39      7.20 o 
  -2  11  12       56.62       65.04      4.53 o 
  -1  11  12      219.86      232.21      5.62 o 
   0  11  12       20.03       15.23      4.67 o 
   1  11  12        0.94        0.83      4.72 o 
   2  11  12        0.42        0.42      5.71 o 
   3  11  12       20.56       29.47      5.44 o 
  -6  12  12       12.71       23.78      4.64 o 
  -5  12  12       48.27       57.55      5.53 o 
  -4  12  12      118.85      141.30      8.90 o 
  -3  12  12        1.77        4.48      5.47 o 
  -2  12  12        1.35        5.10      4.90 o 
  -1  12  12      137.23      152.77      4.86 o 
   0  12  12       85.45       97.01      4.20 o 
   1  12  12       13.67       10.48      5.16 o 
   2  12  12      127.26      121.86      5.14 o 
  -6  13  12       53.91       54.95      5.80 o 
  -5  13  12       36.73       38.10      5.46 o 
  -4  13  12      192.90      190.71      7.08 o 
  -3  13  12       11.88        5.22      6.19 o 
  -2  13  12       19.20       12.19      5.32 o 
  -1  13  12      198.40      205.23      5.10 o 
   0  13  12        5.64        5.96      4.86 o 
   1  13  12      109.83       99.67      5.31 o 
   2  13  12      364.66      367.58     12.35 o 
  -5  14  12      476.28      461.46     10.46 o 
  -4  14  12      104.45       97.13      8.40 o 
  -3  14  12        2.79        2.41      6.12 o 
  -2  14  12       22.96       35.13      7.74 o 
  -1  14  12       18.60       17.85      5.41 o 
   0  14  12        0.12        0.55      4.47 o 
   1  14  12       12.98       15.92      4.69 o 
  -4  15  12        3.36        7.58      5.79 o 
  -3  15  12      382.72      366.73      7.27 o 
  -2  15  12      443.35      455.77     11.71 o 
  -1  15  12       11.91       13.45      5.10 o 
   0  15  12       10.91       14.80      5.06 o 
  -2  16  12      708.34      780.60     14.02 o 
  -1  16  12      112.92      127.16      8.62 o 
  -7   0  13      272.39      289.85      7.25 o 
  -5   0  13       29.23       23.87      7.05 o 
  -3   0  13     1931.47     1914.12     20.87 o 
  -1   0  13     1185.31     1208.46     32.34 o 
   1   0  13      493.87      541.12     11.45 o 
   3   0  13       49.21       48.80     10.64 o 
  -8   1  13      164.56      154.92      6.31 o 
  -7   1  13       12.58        7.52      5.74 o 
  -6   1  13        2.70        9.70      4.77 o 
  -5   1  13       11.23        9.36      5.56 o 
  -4   1  13      415.56      394.38      7.27 o 
  -3   1  13       52.96       43.97      6.21 o 
  -2   1  13       50.58       46.87      6.26 o 
  -1   1  13        5.53        1.19      6.36 o 
   0   1  13      453.19      464.86      9.53 o 
   1   1  13       38.28       53.51      6.59 o 
   2   1  13        4.08        1.63      5.40 o 
   3   1  13        2.49       14.48      6.69 o 
   4   1  13       28.30       26.37      6.93 o 
  -8   2  13       28.78       43.91      6.17 o 
  -7   2  13      324.39      341.70      6.26 o 
  -6   2  13       17.90       21.66      5.62 o 
  -5   2  13       57.36       64.24      6.00 o 
  -4   2  13      138.09      124.84      5.72 o 
  -3   2  13       11.33       -2.20      6.18 o 
  -2   2  13      752.62      716.77      9.56 o 
  -1   2  13      110.81      109.46      6.71 o 
   0   2  13        1.29        9.78      7.96 o 
   1   2  13       12.17       16.05      5.76 o 
   2   2  13      105.18      120.57      5.71 o 
   3   2  13       10.80       20.98      6.40 o 
   4   2  13       78.17       86.66      9.18 o 
  -8   3  13        0.17        0.42      4.89 o 
  -7   3  13      131.66      150.17      4.31 o 
  -6   3  13      143.25      139.38      4.87 o 
  -5   3  13      291.54      288.69      8.09 o 
  -4   3  13      368.28      371.71      7.65 o 
  -3   3  13        0.72        0.78      6.78 o 
  -2   3  13       21.86       22.35      6.15 o 
  -1   3  13      419.42      398.00     13.35 o 
   0   3  13       43.83       39.36      6.39 o 
   1   3  13       98.34      102.81      5.50 o 
   2   3  13       77.09       84.29      5.83 o 
   3   3  13       33.15       43.03      6.02 o 
   4   3  13        0.62        4.55      7.94 o 
  -8   4  13       45.47       68.03      4.55 o 
  -7   4  13        0.61        3.88      4.50 o 
  -6   4  13        9.96        5.64      4.67 o 
  -5   4  13        4.97        8.36      5.43 o 
  -4   4  13       16.82       14.52      5.81 o 
  -3   4  13      798.01      754.37     10.40 o 
  -2   4  13        0.50       -2.89      6.51 o 
  -1   4  13      687.29      680.75      9.66 o 
   0   4  13      207.97      229.63     10.89 o 
   1   4  13        3.31        2.23      5.64 o 
   2   4  13      116.93      117.62      5.68 o 
   3   4  13       58.87       66.57      7.02 o 
   4   4  13       18.04       18.57      7.85 o 
  -8   5  13       35.52       28.73      5.60 o 
  -7   5  13        1.35        0.67      4.51 o 
  -6   5  13      280.58      278.80      5.71 o 
  -5   5  13       56.06       55.44      5.35 o 
  -4   5  13       70.76       82.90      5.88 o 
  -3   5  13      415.34      379.10      7.21 o 
  -2   5  13       43.49       43.58      5.55 o 
  -1   5  13       30.83       21.64      5.19 o 
   0   5  13      137.57      133.91      6.01 o 
   1   5  13        9.89        9.14      5.74 o 
   2   5  13       23.91       28.46      5.78 o 
   3   5  13       50.37       53.33      6.19 o 
   4   5  13        4.72        9.36     10.86 o 
  -7   6  13      338.58      341.56      7.61 o 
  -6   6  13       19.14       13.25      4.55 o 
  -5   6  13       39.91       41.70      5.38 o 
  -4   6  13      290.61      302.89      6.88 o 
  -3   6  13       74.65       84.46      6.22 o 
  -2   6  13       19.12       22.99      5.31 o 
  -1   6  13        0.80       -0.09      5.05 o 
   0   6  13       56.64       69.84      5.74 o 
   1   6  13      188.05      210.33      5.46 o 
   2   6  13       31.23       35.07      5.62 o 
   3   6  13       10.98        8.61      5.14 o 
  -7   7  13       11.21       14.85      4.16 o 
  -6   7  13       78.90       70.99      4.83 o 
  -5   7  13       43.45       45.32      4.86 o 
  -4   7  13      395.66      381.05      9.94 o 
  -3   7  13        2.61        4.56      5.88 o 
  -2   7  13       26.53       29.88      5.24 o 
  -1   7  13       11.83       15.39      4.93 o 
   0   7  13       17.10       23.41      5.12 o 
   1   7  13      185.88      178.99      5.56 o 
   2   7  13        1.50        3.52      5.32 o 
   3   7  13        9.62       10.74      5.35 o 
  -7   8  13      239.22      259.55      6.76 o 
  -6   8  13        0.86       -2.39      4.33 o 
  -5   8  13      110.79      111.55      4.53 o 
  -4   8  13      109.85      100.74      9.23 o 
  -3   8  13       52.53       52.71     10.48 o 
  -2   8  13      514.01      553.76     10.35 o 
  -1   8  13      154.24      142.92      5.14 o 
   0   8  13      196.71      217.52      5.45 o 
   1   8  13      186.63      182.43      6.01 o 
   2   8  13       22.74       31.06      5.08 o 
   3   8  13        2.40        1.79      4.86 o 
  -7   9  13      123.37      165.11      6.65 o 
  -6   9  13        7.44       17.71      4.27 o 
  -5   9  13       44.66       58.42      5.05 o 
  -4   9  13        5.80        3.57      6.76 o 
  -3   9  13       55.58       58.83      7.61 o 
  -2   9  13       34.96       40.99      4.59 o 
  -1   9  13      109.75      105.92      4.64 o 
   0   9  13      129.83      118.73      5.05 o 
   1   9  13      133.43      145.78      5.54 o 
   2   9  13       53.22       56.60      5.12 o 
   3   9  13       65.97       79.69      9.50 o 
  -6  10  13        2.02        3.12      4.02 o 
  -5  10  13        1.01        3.86      4.70 o 
  -4  10  13        0.61        0.01      8.59 o 
  -3  10  13      334.00      333.58      8.59 o 
  -2  10  13      121.27      112.01      6.29 o 
  -1  10  13       53.72       47.58      4.26 o 
   0  10  13        1.16       -0.35      4.16 o 
   1  10  13        0.20        2.16      4.95 o 
   2  10  13       56.93       52.69      4.94 o 
  -6  11  13      398.19      399.45      9.70 o 
  -5  11  13      108.94       91.11      4.40 o 
  -4  11  13      158.64      153.37      6.93 o 
  -3  11  13        2.19        4.60      5.47 o 
  -2  11  13        1.95        2.18      5.58 o 
  -1  11  13       58.00       59.88      4.53 o 
   0  11  13      272.50      280.02      6.47 o 
   1  11  13       18.39       22.50      4.77 o 
   2  11  13        0.68        1.19      4.94 o 
  -5  12  13        9.10        6.53      4.34 o 
  -4  12  13        1.52       -0.34      5.03 o 
  -3  12  13      270.55      235.95      6.85 o 
  -2  12  13      102.56       98.44      7.15 o 
  -1  12  13       83.12       77.46      7.56 o 
   0  12  13       67.51       78.86      4.80 o 
   1  12  13       80.90       80.39      4.82 o 
  -4  13  13      210.17      204.92      7.68 o 
  -3  13  13        8.25        7.79      4.71 o 
  -2  13  13       76.04       82.47      5.55 o 
  -1  13  13       34.71       45.82      5.86 o 
   0  13  13        0.37       -4.84      4.84 o 
  -3  14  13      184.16      177.62      5.64 o 
  -2  14  13       59.85       52.26      4.33 o 
  -1  14  13       12.84       21.40      6.72 o 
  -6   0  14       69.22       63.96      8.15 o 
  -4   0  14      161.30      151.69      6.78 o 
  -2   0  14      888.08      872.94     25.34 o 
   0   0  14     1051.40     1087.23     26.55 o 
   2   0  14       73.90       78.01     12.07 o 
  -7   1  14      299.55      312.52      9.86 o 
  -6   1  14      134.19      154.12      4.94 o 
  -5   1  14       40.16       45.13      4.91 o 
  -4   1  14      115.89      120.47      5.24 o 
  -3   1  14       11.62        7.78      6.34 o 
  -2   1  14      606.25      603.27      9.35 o 
  -1   1  14      122.45      114.45      6.85 o 
   0   1  14      372.56      387.22      7.70 o 
   1   1  14       32.74       34.54      5.48 o 
   2   1  14      125.40      127.47      5.76 o 
   3   1  14        4.22       15.07      6.25 o 
  -7   2  14       12.18       12.18      5.59 o 
  -6   2  14        1.60       -0.90      5.42 o 
  -5   2  14       25.54       35.49      5.29 o 
  -4   2  14        3.65       13.63      5.23 o 
  -3   2  14       43.36       27.46      5.86 o 
  -2   2  14      752.79      765.29     10.78 o 
  -1   2  14        9.80       24.83      5.23 o 
   0   2  14      123.18      129.33      6.28 o 
   1   2  14      154.93      155.38      5.71 o 
   2   2  14       15.58       16.66      5.85 o 
   3   2  14        0.48        4.21      7.68 o 
  -7   3  14        0.29        0.04      4.84 o 
  -6   3  14      627.07      657.39     10.13 o 
  -5   3  14       23.83       32.73      5.51 o 
  -4   3  14     1064.68     1023.08     12.53 o 
  -3   3  14      311.61      304.78      9.32 o 
  -2   3  14        8.35        3.47      5.42 o 
  -1   3  14        5.75        1.37      5.38 o 
   0   3  14       55.49       57.01      5.74 o 
   1   3  14        7.09        8.34      5.64 o 
   2   3  14      103.06      104.74      5.73 o 
   3   3  14        2.38        2.55      5.79 o 
  -7   4  14       26.93       42.54      4.20 o 
  -6   4  14      178.24      224.06      6.17 o 
  -5   4  14       51.93       57.92      5.15 o 
  -4   4  14        0.40       12.61      5.39 o 
  -3   4  14       11.22       16.42      6.01 o 
  -2   4  14       57.46       51.03      5.57 o 
  -1   4  14       19.72       34.68      5.34 o 
   0   4  14       94.58       79.11      5.42 o 
   1   4  14        2.76       -1.80      5.21 o 
   2   4  14       40.41       44.50      5.94 o 
   3   4  14        2.73       -3.27      9.58 o 
  -7   5  14      301.19      331.28      6.32 o 
  -6   5  14        0.06        1.07      4.46 o 
  -5   5  14       48.52       54.62      5.11 o 
  -4   5  14      254.97      252.45      5.23 o 
  -3   5  14      185.00      187.53      5.50 o 
  -2   5  14        7.19        7.29      5.52 o 
  -1   5  14       52.37       49.06      5.14 o 
   0   5  14       11.53       10.91      5.15 o 
   1   5  14      166.63      193.22      5.18 o 
   2   5  14       68.77       70.73      5.12 o 
  -7   6  14      127.47      149.82      9.19 o 
  -6   6  14      160.24      197.06      6.20 o 
  -5   6  14        5.66       17.31      5.14 o 
  -4   6  14       58.06       53.92      4.76 o 
  -3   6  14      189.54      205.55      5.91 o 
  -2   6  14      272.77      273.48      5.58 o 
  -1   6  14       37.83       38.05      4.55 o 
   0   6  14       83.84       77.72      4.87 o 
   1   6  14       61.60       70.86      4.80 o 
   2   6  14        0.40        2.30      5.31 o 
  -6   7  14       72.61       90.42      4.54 o 
  -5   7  14       36.31       32.63      4.79 o 
  -4   7  14      208.55      207.57      7.57 o 
  -3   7  14       83.89       73.31      5.25 o 
  -2   7  14        3.41       17.17      5.04 o 
  -1   7  14        0.38        0.44      4.49 o 
   0   7  14      104.91       94.91      4.50 o 
   1   7  14       99.87      105.47      4.78 o 
   2   7  14        6.24        4.99      4.72 o 
  -6   8  14      124.12      105.89      6.41 o 
  -5   8  14        4.05        1.94      4.11 o 
  -4   8  14      144.07      113.25      5.76 o 
  -3   8  14       99.62       90.22      4.97 o 
  -2   8  14       20.45       34.53      5.30 o 
  -1   8  14        7.72        4.57      4.55 o 
   0   8  14        4.76        7.03      4.68 o 
   1   8  14        7.98       10.20      5.72 o 
   2   8  14       13.42        8.65      6.00 o 
  -6   9  14       48.40       47.27      5.83 o 
  -5   9  14      105.20      103.51      4.78 o 
  -4   9  14      131.80      135.25      5.54 o 
  -3   9  14        6.95       11.41      4.95 o 
  -2   9  14      452.25      482.15     10.23 o 
  -1   9  14        4.50        7.52      4.24 o 
   0   9  14       23.82       25.29      4.71 o 
   1   9  14       58.53       54.41      4.27 o 
  -5  10  14       30.00       33.14      4.73 o 
  -4  10  14       63.91       60.01      4.16 o 
  -3  10  14      686.30      694.20     13.20 o 
  -2  10  14       30.79       11.94      5.92 o 
  -1  10  14      238.64      236.13      5.09 o 
   0  10  14        1.32        6.18      5.06 o 
   1  10  14        0.19        1.03      4.99 o 
  -4  11  14      257.10      246.52      5.60 o 
  -3  11  14      296.71      313.79      6.21 o 
  -2  11  14       25.10       24.32      5.13 o 
  -1  11  14      169.33      155.25      6.01 o 
   0  11  14       13.67       21.07      5.32 o 
  -3  12  14        3.89        4.12      5.11 o 
  -2  12  14       33.94       47.39      4.75 o 
  -1  12  14      135.83      146.02      7.13 o 
  -5   0  15      686.71      724.26     14.61 o 
  -3   0  15       15.86       10.02      7.33 o 
  -1   0  15      241.67      267.85      9.54 o 
   1   0  15      212.42      264.21     10.00 o 
  -6   1  15      214.70      225.14      6.75 o 
  -5   1  15      332.76      338.94      6.59 o 
  -4   1  15        5.87       -2.10      4.68 o 
  -3   1  15        1.85        5.51      4.94 o 
  -2   1  15      386.64      367.82      6.47 o 
  -1   1  15      142.18      166.61      5.41 o 
   0   1  15        0.51       -4.37      4.37 o 
   1   1  15        0.99        3.18      5.21 o 
   2   1  15      124.10      133.13      5.60 o 
  -6   2  15        7.05        4.27      5.78 o 
  -5   2  15      338.66      357.87      7.51 o 
  -4   2  15       12.16       17.78      5.60 o 
  -3   2  15       29.65       33.65      4.68 o 
  -2   2  15       73.52       69.74      4.80 o 
  -1   2  15       37.21       44.71      5.14 o 
   0   2  15       16.64       17.65      4.76 o 
   1   2  15       64.17       62.92      4.77 o 
   2   2  15       34.49       35.94      8.31 o 
  -6   3  15       28.93       31.13      5.47 o 
  -5   3  15      181.96      156.40      5.01 o 
  -4   3  15       99.28      102.38      9.01 o 
  -3   3  15        1.72        8.76      5.22 o 
  -2   3  15      139.40      145.30      5.44 o 
  -1   3  15      255.10      249.74      5.92 o 
   0   3  15       36.18       38.42      4.41 o 
   1   3  15      196.79      204.89      5.12 o 
  -6   4  15        3.48        5.48      5.29 o 
  -5   4  15       45.78       44.40      5.47 o 
  -4   4  15        1.87        4.93      5.74 o 
  -3   4  15        0.81        2.96      5.48 o 
  -2   4  15        5.32        5.24      4.91 o 
  -1   4  15      147.36      146.74      5.60 o 
   0   4  15       98.38      102.67      6.18 o 
   1   4  15      162.89      174.78      5.01 o 
  -6   5  15      201.85      215.81      7.31 o 
  -5   5  15      188.22      178.77      8.47 o 
  -4   5  15      144.24      155.34      6.01 o 
  -3   5  15       28.48       29.69      5.48 o 
  -2   5  15       13.93       12.86      5.02 o 
  -1   5  15       97.10       94.60      5.04 o 
   0   5  15        6.34       11.32      4.61 o 
   1   5  15        7.60        9.10      6.99 o 
  -5   6  15      338.16      368.32      8.64 o 
  -4   6  15        0.31        0.90      4.38 o 
  -3   6  15       16.32       14.55      3.89 o 
  -2   6  15       72.08       76.02      4.88 o 
  -1   6  15        3.99        5.81      4.65 o 
   0   6  15        1.51       -1.21      5.85 o 
   1   6  15        0.46        4.92      5.51 o 
  -5   7  15       38.74       50.61      4.02 o 
  -4   7  15        6.95       -3.15      4.48 o 
  -3   7  15       91.74       87.57      4.10 o 
  -2   7  15      222.36      236.20      6.02 o 
  -1   7  15       72.83       78.72      4.29 o 
   0   7  15       16.85       21.09      5.51 o 
  -4   8  15      212.83      206.98      4.64 o 
  -3   8  15       14.20       18.86      4.06 o 
  -2   8  15        8.94        4.31      4.02 o 
  -1   8  15       21.37       30.13      5.64 o 
   0   8  15      151.62      172.53      9.15 o 
  -4   9  15       30.36       37.10      4.59 o 
  -3   9  15       41.70       50.24      4.29 o 
  -2   9  15       24.04       20.09      4.80 o 
  -1   9  15        0.88        4.90      4.86 o 
  -4   0  16      267.50      257.37      7.29 o 
  -2   0  16       17.86       14.33      6.19 o 
   0   0  16      418.81      363.29     13.81 o 
  -5   1  16       41.13       46.79      7.25 o 
  -4   1  16        7.05        7.00      4.28 o 
  -3   1  16        5.65        8.96      4.39 o 
  -2   1  16       60.35       63.54      4.52 o 
  -1   1  16       13.84        6.44      4.34 o 
   0   1  16      116.84      129.36      5.46 o 
  -5   2  16      150.89      157.48      8.37 o 
  -4   2  16        9.45       16.13      4.38 o 
  -3   2  16      156.85      164.37      4.74 o 
  -2   2  16        3.11        1.56      5.29 o 
  -1   2  16      121.13      127.18      4.39 o 
   0   2  16      207.17      221.92      9.13 o 
  -4   3  16      648.40      696.19      8.24 o 
  -3   3  16       18.79       20.88      4.55 o 
  -2   3  16       65.48       65.82      4.86 o 
  -1   3  16      113.84      111.21      4.36 o 
  -4   4  16      184.29      191.74      4.64 o 
  -3   4  16      460.78      474.97      7.72 o 
  -2   4  16       40.75       43.68      5.47 o 
  -1   4  16        3.40        3.55      4.52 o 
  -4   5  16        3.15        3.04      8.91 o 
  -3   5  16       75.84       84.57      4.46 o 
  -2   5  16        0.62        0.86      4.17 o 
  -1   5  16       19.17       11.90      8.24 o 
  -3   6  16        1.10       -1.00     11.95 o 
  -2   6  16       35.84       34.01      7.87 o 
                                                 
